# Supplementary material for: Neuropeptides in the Extracellular Space of the Mouse Cortex Measured In Vivo by Nanodialysis Probe Coupled with LC‐MS
Source: Angew Chem Int Ed Engl. 2025 Aug 11;64(39):e202509490. doi: 10.1002/anie.202509490 (PMC12455431; doi:10.1002/anie.202509490)
Supplement: Supplementary file 3 — Supporting information [file ANIE-64-e202509490-s002.xlsx]

## Sheet: All
Peptide	-10lgP	Mass	Length	ppm	m/z	z	RT	1/k0 Range	Area	Fraction	Precursor Id	#Feature	Accession	PTM	AScore
H.FENKVPEKQKLFQEDNGMPVHLKGGASDALLYR.A	76.34	3757.92	33	2.1	752.592	5	14.64	1.0035-1.0316	7999.3	75	12718	1	P48771
M.VLSGEDKSNIKAAWGKIGGHGAEYGAEALER.M	76.33	3212.62	31	3.3	804.163	4	14.26	1.0889-1.1169	113070	75	12171	4	P01942
L.YCLEHGIQPDGQMPSDKTIGGGDDS.F	72.45	2619.12	25	0.9	874.046	3	13.64	1.0002-1.0283	12260	75	11178	1	P68369
L.YCLEHGIQPDGQMPSDKTIGGGDDS.F	72.45	2619.12	25	0.9	874.046	3	13.64	1.0002-1.0283	12260	75	11178	1	P68368
MREIVHIQAGQCGNQIGAKF.W	72.19	2199.1	20	1.7	734.041	3	14.51	0.9484-0.9765	15873	75	12393	2	P99024
MREIVHLQAGQCGNQIGAKF.W	72.19	2199.1	20	1.7	734.041	3	14.51	0.9484-0.9765	15873	75	12393	2	P68372
MREIVHIQAGQCGNQIGAKF.W	72.19	2199.1	20	1.7	734.041	3	14.51	0.9484-0.9765	15873	75	12393	2	Q7TMM9
MREIVHLQAGQCGNQIGAKF.W	72.19	2199.1	20	1.7	734.041	3	14.51	0.9484-0.9765	15873	75	12393	2	Q9D6F9
MREIVHIQAGQCGNQIGAKF.W	72.19	2199.1	20	1.7	734.041	3	14.51	0.9484-0.9765	15873	75	12393	2	Q9ERD7
L.WTSDTQGDEAEAGEGGEN	72.15	1851.7	18	1.5	926.858	2	9.07	1.0597-1.0877	7417.1	75	4377	1	P63101
W.ISKQEYDESGPSIVHRK.C	72	1972	17	4.7	658.342	3	7.87	0.9224-0.9506	524770	75	2681	5	P60710
W.ISKQEYDESGPSIVHRK.C	72	1972	17	4.7	658.342	3	7.87	0.9224-0.9506	524770	75	2681	5	P63260
M.MTVYFGSGFAAPFFIVRHQLLKK	71.9	2656.44	23	0	665.114	4	23.07	0.9439-0.9720	102730	75	20956	3	P17665
E.AVVTEIPKEEKDPGMGAMGGMGGGMGGG.M	71.19	2619.18	28	2.6	874.067	3	14.79	0.9878-1.0159	5440.1	75	12957	1	P63038
G.DEETVRKAMEAVAAQGKVKK	71.06	2187.17	20	-1.9	547.797	4	12.96	0.7980-0.8264	142040	75	10179	5	Q9DBJ1
C.LEHGIQPDGQMPSDKTIGGGDDS.F	70.83	2353.05	23	4.2	785.358	3	11.31	0.9337-0.9619	8881.4	75	7660	1	P68369
C.LEHGIQPDGQMPSDKTIGGGDDS.F	70.83	2353.05	23	4.2	785.358	3	11.31	0.9337-0.9619	8881.4	75	7660	1	P68368
L.YCLEHGIQPDGQMPSDKTIGGGDD.S	70.2	2532.09	24	-0.6	845.034	3	13.74	0.9765-1.0047	2670.5	75	11393	1	P68369
L.YCLEHGIQPDGQMPSDKTIGGGDD.S	70.2	2532.09	24	-0.6	845.034	3	13.74	0.9765-1.0047	2670.5	75	11393	1	P68368
L.SGEDKSNIKAAWGKIGGHGAEYG.A	69.99	2331.12	23	2.5	778.049	3	12.86	0.9912-1.0193	7009.5	75	10026	2	P01942
I.SKQEYDESGPSIVHRK.C	69.95	1858.92	16	4.1	620.647	3	7.84	0.8987-0.9269	81895	75	2694	6	P60710
I.SKQEYDESGPSIVHRK.C	69.95	1858.92	16	4.1	620.647	3	7.84	0.8987-0.9269	81895	75	2694	6	P63260
S.KQEYDESGPSIVHRK.C	69.24	1771.89	15	4.5	591.637	3	7.34	0.8840-0.9123	35493	75	1941	5	P60710
S.KQEYDESGPSIVHRK.C	69.24	1771.89	15	4.5	591.637	3	7.34	0.8840-0.9123	35493	75	1941	5	P63260
I.SKQEYDESGPSIVHRKCF	69	2108.99	18	8.2	704.01	3	10.83	0.9021-0.9303	191310	75	7083	10	P60710
I.SKQEYDESGPSIVHRKCF	69	2108.99	18	8.2	704.01	3	10.83	0.9021-0.9303	191310	75	7083	10	P63260
G.MGQKDSYVGDEAQSKRGILT.L	68.98	2182.07	20	2	728.363	3	10.37	0.9337-0.9619	19053	75	6256	3	P60710
G.MGQKDSYVGDEAQSKRGILT.L	68.98	2182.07	20	2	728.363	3	10.37	0.9337-0.9619	19053	75	6256	3	P63260
G.MGQKDSYVGDEAQSKRGILT.L	68.98	2182.07	20	2	728.363	3	10.37	0.9337-0.9619	19053	75	6256	3	P68033
G.MGQKDSYVGDEAQSKRGILT.L	68.98	2182.07	20	2	728.363	3	10.37	0.9337-0.9619	19053	75	6256	3	P68134
S.KQEYDESGPSIVHRKCF	68.76	2021.96	17	2.7	674.995	3	10.39	0.8920-0.9202	194330	75	6215	6	P60710
S.KQEYDESGPSIVHRKCF	68.76	2021.96	17	2.7	674.995	3	10.39	0.8920-0.9202	194330	75	6215	6	P63260
L.EHGIQPDGQMPSDKTIGGGDDS.F	68.42	2239.97	22	4.9	747.664	3	10.56	0.9123-0.9405	22273	75	6539	2	P68369
L.EHGIQPDGQMPSDKTIGGGDDS.F	68.42	2239.97	22	4.9	747.664	3	10.56	0.9123-0.9405	22273	75	6539	2	P68368
S.HVQEEQTEVEETIEATKAEEAK.D	68.23	2527.19	22	0.3	843.403	3	13.06	1.0922-1.1202	1230.9	75	10384	1	P08551
L.LNETGDEPFQYKN	68.05	1553.7	13	1.2	777.856	2	11.78	1.0440-1.0720	89113	75	8511	1	P15105
W.ISKQEYDESGPSIVHRKCF	67.95	2222.08	19	6.2	741.703	3	10.92	0.9371-0.9653	666980	75	7063	14	P60710
W.ISKQEYDESGPSIVHRKCF	67.95	2222.08	19	6.2	741.703	3	10.92	0.9371-0.9653	666980	75	7063	14	P63260
K.APAPAAPAAAEPQAEAPAAAASSEQSVAVKE	67.93	2857.41	31	-5.1	953.47	3	12.96	1.2119-1.2397	1559	75	10167	1	Q91XV3
M.WISKQEYDESGPSIVHRK.C	67.62	2158.08	18	4.4	720.369	3	10.09	0.9686-0.9968	91377	75	5745	4	P60710
M.WISKQEYDESGPSIVHRK.C	67.62	2158.08	18	4.4	720.369	3	10.09	0.9686-0.9968	91377	75	5745	4	P63260
E.ALVGKDMANQVKAPLVLKD	67.16	2009.13	19	2.4	670.719	3	14.74	0.9450-0.9732	49037	75	12726	3	Q99LX0
D.KFLASVSTVLTSKYR	66.66	1698.97	15	2.9	567.33	3	15.31	0.9179-0.9461	38807	75	13553	2	P01942
R.SHYEEGPGKNLPFSVENKWR.L	66.57	2373.15	20	2.3	792.057	3	13.45	0.9303-0.9585	10565	75	10966	2	P17665
W.ISKQEYDESGPSIVHRKC.F	66.48	2075.01	18	1.1	519.759	4	8.46	0.8331-0.8614	112790	75	3478	7	P60710
W.ISKQEYDESGPSIVHRKC.F	66.48	2075.01	18	1.1	519.759	4	8.46	0.8331-0.8614	112790	75	3478	7	P63260
D.IPLDDPGANAAAAKIQA.S	66.4	1634.86	17	1.4	818.438	2	14.42	1.1068-1.1348	12535	75	12309	1	P60761
F.VKLISWYDNEYGYSNRVVDL.M	66.37	2432.2	20	0.6	811.739	3	20.51	0.9664-0.9945	11249	75	18250	1	P16858
K.GPGPGGPGGAGGARGGAGGGPSGD	66.16	1775.79	24	2.2	888.904	2	7.33	1.0709-1.0989	4960	75	1854	1	P60761
Y.AAQASAAPKAGTATGRIVA.V	66.07	1710.94	19	-0.8	856.473	2	8.95	1.1661-1.1940	5364.1	75	4134	2	P56480
M.WISKQEYDESGPSIVHRKCF	66.04	2408.16	20	4.3	803.728	3	12.69	0.9799-1.0080	175600	75	9759	6	P60710
M.WISKQEYDESGPSIVHRKCF	66.04	2408.16	20	4.3	803.728	3	12.69	0.9799-1.0080	175600	75	9759	6	P63260
D.IPLDDPGANAAAAKIQ.A	66.04	1563.83	16	-3.1	782.916	2	13.53	1.0799-1.1079	3654.7	75	11040	1	P60761
W.YDNEYGYSNRVVD.L	65.87	1592.67	13	1	797.343	2	11.23	1.0631-1.0911	15653	75	7525	1	P16858
A.NSLACQGKYTPSGQSGAAASE.S	65.87	2025.91	21	-0.9	1013.96	2	9.84	1.1962-1.2241	3750.1	75	5344	1	P05064
M.VLSGEDKSNIKAAWGKIGGHGAEYGAEALERM.F	65.66	3343.66	32	6.1	836.926	4	16.41	1.0395-1.0676	856.3	75	14929	2	P01942
S.SAKTSPAKQQAPPVRN.L	65.62	1678.91	16	-0.6	560.643	3	6.31	0.8513-0.8795	4883.1	75	679	3	O08553
A.ERPVFTNHFLVELHKD.G	65.53	1980.02	16	-7.7	496.008	4	14.63	0.7799-0.8082	2357.8	75	12674	1	P21661
P.GGPGGAGGARGGAGGGPSGD	65.52	1467.64	20	-3	734.826	2	6.53	0.9698-0.9979	1415.5	75	951	1	P60761
N.YEESRGNYLVDVDGNRMLDL.Y	65.22	2357.1	20	-0.4	786.704	3	19.15	0.9371-0.9653	1069.9	75	17158	1	P61922
W.ISKQEYDESGPSIVHR.K	65.16	1843.91	16	1.7	615.642	3	9.03	0.9055-0.9337	33221	75	4243	4	P60710
W.ISKQEYDESGPSIVHR.K	65.16	1843.91	16	1.7	615.642	3	9.03	0.9055-0.9337	33221	75	4243	4	P63260
F.KVVPEMTEILKKK	65.11	1541.92	13	0.5	514.98	3	11.25	0.8433-0.8716	40137	75	7557	4	Q99LC5
Q.QMWISKQEYDESGPSIVHRKCF	65.1	2667.26	22	3	667.822	4	14.46	0.8863-0.9145	103210	75	12437	3	P60710
Q.QMWISKQEYDESGPSIVHRKCF	65.1	2667.26	22	3	667.822	4	14.46	0.8863-0.9145	103210	75	12437	3	P63260
R.SHYEEGPGKNLPFSVENKWRLLA.M	64.98	2670.36	23	-0.4	668.594	4	17.7	0.9799-1.0080	8006.4	75	15895	2	P17665
N.AKVAVLGASGGIGQPLSLLLKNSPLVS.R	64.96	2588.53	27	3.9	863.851	3	25.19	1.0339-1.0619	1871.2	75	23040	1	P08249
Q.AEAPAAAASSEQSVAVKE	64.87	1714.84	18	-0.5	858.423	2	9.99	1.1057-1.1337	6762.6	75	5490	2	Q91XV3
F.LGLTAPPGSKEAEAQANQQA	64.86	1979.99	20	2.6	991.003	2	11.75	1.1683-1.1962	2575.2	75	8445	1	Q9JJU8
G.DFSTASSSVPNQAPQPSN.W	64.72	1832.82	18	0.4	917.414	2	11.51	1.1157-1.1437	2700.3	75	8046	1	Q9CR95
N.AKVAVLGASGGIGQPLSLLLKNSPLVSRLT.L	64.64	2958.76	30	1.2	740.696	4	25.3	1.0372-1.0653	2900.7	75	23105	1	P08249
R.SHYEEGPGKNLPFSVENKWRLLAM.M	64.61	2801.4	24	2.4	701.356	4	19.15	1.0249-1.0530	14782	75	17135	1	P17665
M.VLSGEDKSNIKAAWGKIGGHGAEYG.A	64.56	2543.28	25	3.7	848.767	3	12.9	1.0417-1.0698	88023	75	10086	3	P01942
L.TDENFESRVSDTGSAG.L	64.55	1670.7	16	2.5	836.358	2	10.17	1.0440-1.0720	1065.8	75	5932	1	P27773
K.VDKVIQAQTAYSANPASQ.A	64.44	1889.95	18	-0.9	945.978	2	11.13	1.1392-1.1672	1641.5	75	7398	1	O08992
D.AIQTGVDNPGHPYIMT.V	64.43	1712.82	16	-0.6	857.414	2	14.51	1.1169-1.1448	16108	75	12504	1	Q04447
N.SINKALASETNGTDSN(+.98)GSNSSN.I	64.32	2167.95	22	2.3	1084.98	2	8.84	1.1884-1.2163	1341.6	75	3936	1	P63328	Deamidation (NQ)	N16:Deamidation (NQ):62.75
L.VVDNGSGMCKAGFAGDDAPRAVFPSIVGRPRHQGVMVG.M	64.26	3853.89	38	3.3	771.786	5	15.99	1.0810-1.1090	5530.2	75	14562	1	P60710
L.AIVEALVGKDMANQVKAPLVLKD	64.26	2421.37	23	-3.8	808.124	3	18.59	1.0608-1.0889	2321.1	75	16662	2	Q99LX0
E.LTDENFESRVSDTGSAG.L	64.24	1783.79	17	0.5	892.899	2	11.58	1.0877-1.1157	2231.5	75	8173	1	P27773
L.PSKETIEQEKQAG.E	64.2	1443.72	13	1.5	722.867	2	11.94	1.0249-1.0530	54000	75	8696	3	P20065
A.FVCDIRPEIHENYRING	64.16	2074.01	17	2.4	692.342	3	15.08	0.9168-0.9450	68546	75	13309	2	Q9CR51
L.ACQGKYTPSGQSGAAASESL.F	64.11	1911.86	20	5.6	956.942	2	10.44	1.1627-1.1907	969.48	75	6376	1	P05064
T.DENFESRVSDTGSAG.L	64.11	1569.65	15	1.5	785.834	2	10.34	1.0148-1.0429	2189.3	75	6193	1	P27773
D.GRTLSDYNIQKESTLHLVLRLRGG.I	63.94	2725.5	24	6.9	682.385	4	21.68	0.9461-0.9743	248480	75	19530	3	P62984
D.GRTLSDYNIQKESTLHLVLRLRGG.A	63.94	2725.5	24	6.9	682.385	4	21.68	0.9461-0.9743	248480	75	19530	3	P62983
D.GRTLSDYNIQKESTLHLVLRLRGG.M	63.94	2725.5	24	6.9	682.385	4	21.68	0.9461-0.9743	248480	75	19530	3	P0CG49
D.GRTLSDYNIQKESTLHLVLRLRGG.M	63.94	2725.5	24	6.9	682.385	4	21.68	0.9461-0.9743	248480	75	19530	3	P0CG50
A.EIEKFDKSKLKKTETQEKNPLPSKETIEQEKQAGES	63.91	4174.16	36	-0.9	835.837	5	9.64	1.0518-1.0799	20809	75	5137	2	P20065
M.VLSGEDKSNIKAAWG.K	63.89	1573.81	15	3.5	787.913	2	11.63	1.0417-1.0698	59119	75	8291	2	P01942
D.GRTLSDYNIQKESTLHLVLRLR.G	63.76	2611.46	22	4.1	653.872	4	21.72	0.9179-0.9461	185020	75	19193	2	P62984
D.GRTLSDYNIQKESTLHLVLRLR.G	63.76	2611.46	22	4.1	653.872	4	21.72	0.9179-0.9461	185020	75	19193	2	P62983
D.GRTLSDYNIQKESTLHLVLRLR.G	63.76	2611.46	22	4.1	653.872	4	21.72	0.9179-0.9461	185020	75	19193	2	P0CG49
D.GRTLSDYNIQKESTLHLVLRLR.G	63.76	2611.46	22	4.1	653.872	4	21.72	0.9179-0.9461	185020	75	19193	2	P0CG50
M.SCAKHKDYPFHAEV	63.73	1630.76	14	0.4	544.591	3	9.07	0.8128-0.8411	19979	75	4383	2	P45376
L.VGKDMANQVKAPLVLKD	63.68	1825.01	17	1.1	609.344	3	12.5	0.8818-0.9100	90758	75	9508	3	Q99LX0
N.AKVAVLGASGGIGQPLSLLLK.N	63.67	1991.21	21	-0.5	664.743	3	22.51	0.9010-0.9292	39277	75	20329	3	P08249
H.ASLDKFLASVSTVLTSKYR	63.61	2085.15	19	0.5	696.055	3	23.73	1.0294-1.0575	7468.5	75	21487	3	P01942
E.TALHHIHDGIGAMVKNVLELTGK	63.54	2453.32	23	0.8	614.337	4	19.95	0.9269-0.9551	6396.9	75	17825	1	Q9D172
L.EHGIQPDGQMPSDKTIGGGDDSFN.T	63.53	2501.08	24	1.8	834.699	3	12.54	0.9653-0.9934	1917.9	75	9606	1	P68369
F.SSSESGAPEAAEEDPAA.A	63.46	1603.65	17	-1.7	802.828	2	9.16	1.0193-1.0474	1020.7	75	4490	1	Q6IRU5
L.FKVVPEMTEILKKK	63.44	1688.99	14	3.4	564.004	3	14.61	0.9078-0.9360	12805	75	12599	3	Q99LC5
A.MMTVYFGSGFAAPFFIVRHQLLKK	63.43	2787.48	24	2.3	697.876	4	23.85	0.9777-1.0058	82447	75	21642	3	P17665
G.RKGPGPGGPGGAGGARGGAGGGPSGD	63.43	2059.99	26	1.4	687.67	3	6.5	0.8637-0.8920	32456	75	919	2	P60761
C.LLPAGWVLSHLESYKKRE	63.43	2125.17	18	-2.9	532.297	4	19.22	0.8048-0.8331	68579	75	17173	2	Q64445
M.EPEGESYEDSPQEEYQ.E	63.36	1914.73	16	-0.7	958.368	2	10.66	1.1090-1.1370	1679.3	75	6704	1	Q91ZZ3
L.ATLNKTGKAVSYLGPK	63.21	1646.94	16	-0.3	824.473	2	9.39	1.1448-1.1728	13190	75	4742	2	O08997
E.VAEQSSGELGPGNEPAAHS.L	63.19	1835.83	19	-1.2	918.918	2	8.95	1.1359-1.1638	2071.8	75	4163	1	Q9QYR6
G.GSRNMGGPYGGGNYGPGGSGGSGGYGGRSRY	63.17	2895.25	31	1.4	724.819	4	9.95	1.0024-1.0305	14945	75	5505	1	O88569
E.YDESGPSIVHRKCF	63.13	1636.77	14	-1	819.388	2	10.84	1.0709-1.0989	29314	75	6870	2	P60710
E.YDESGPSIVHRKCF	63.13	1636.77	14	-1	819.388	2	10.84	1.0709-1.0989	29314	75	6870	2	P63260
G.AYPTQPGQGYSQQSSQPYG.Q	62.96	2042.9	19	-0.1	1022.45	2	11.68	1.1706-1.1985	2202.8	75	8360	1	P56959
L.YSVAEASKNETGGGEG.V	62.95	1554.68	16	1.5	778.346	2	8.21	1.0047-1.0328	1653.6	75	3214	1	P53810
D.YVATSIHEAVTKIQ	62.86	1558.84	14	-0.8	780.422	2	12.68	1.1135-1.1415	3730.5	75	9786	1	P05201
L.VRTHINTVVAKIQAKIPGAKRHAE	62.83	2636.53	24	2.9	528.314	5	11.33	0.8694-0.8976	1747.2	75	7752	1	Q8K0T0
L.KVDKVIQAQTAYSANPASQ.A	62.79	2018.04	19	-0.3	1010.03	2	10.11	1.1951-1.2230	8323.7	75	5741	2	O08992
Q.AYTEVKTVTVKVPQKNS	62.78	1891.04	17	1.2	631.354	3	10.11	0.9236-0.9517	1817	75	5849	1	P47738
M.PKPHSEAGTAFIQTQQLHAA.M	62.77	2131.08	20	2.7	711.368	3	11.56	0.9213-0.9495	2042.2	75	8159	1	P52480
L.AMMTVYFGSGFAAPFFIVRHQLLKK	62.76	2858.51	25	-4.1	715.631	4	24.24	0.9732-1.0013	22522	75	22052	2	P17665
L.VTLASHHPADFTPAVHASLDKFLASVST.V	62.75	2918.49	28	0.4	730.629	4	20.55	0.9686-0.9968	9237.2	75	18364	1	P01942
P.DGQMPSDKTIGGGDDS.F	62.7	1578.65	16	-1.7	790.327	2	9.04	1.0328-1.0608	1353.1	75	4346	1	P68369
P.DGQMPSDKTIGGGDDS.F	62.7	1578.65	16	-1.7	790.327	2	9.04	1.0328-1.0608	1353.1	75	4346	1	P68368
M.PKPHSEAGTAFIQTQQLH.A	62.68	1989.01	18	-2.1	664.006	3	10.68	0.8807-0.9089	4183.7	75	6842	3	P52480
M.PFSNSHNTQKLR.F	62.67	1427.73	12	2.4	714.871	2	6.72	1.0496-1.0777	42598	75	1129	3	Q04447
L.Q(+.98)QHAEADGVEALDSTSHAKSG.Y	62.6	2137.95	21	0.5	713.656	3	8.89	0.9822-1.0103	10544	75	4051	3	Q6PHU5	Deamidation (NQ)	Q1:Deamidation (NQ):0.00
I.SKQEYDESGPSIVH.R	62.59	1574.72	14	2.2	788.368	2	9.22	1.0339-1.0619	3138.1	75	4524	2	P60710
I.SKQEYDESGPSIVH.R	62.59	1574.72	14	2.2	788.368	2	9.22	1.0339-1.0619	3138.1	75	4524	2	P63260
Q.LTHSLGGGTGSGMGT.L	62.58	1331.61	15	2.9	666.815	2	9.35	0.9630-0.9912	20368	75	4682	1	P99024
Q.LTHSLGGGTGSGMGT.L	62.58	1331.61	15	2.9	666.815	2	9.35	0.9630-0.9912	20368	75	4682	1	P68372
Q.LTHSLGGGTGSGMGT.L	62.58	1331.61	15	2.9	666.815	2	9.35	0.9630-0.9912	20368	75	4682	1	Q7TMM9
Q.LTHSLGGGTGSGMGT.L	62.58	1331.61	15	2.9	666.815	2	9.35	0.9630-0.9912	20368	75	4682	1	Q9D6F9
Q.LTHSLGGGTGSGMGT.L	62.58	1331.61	15	2.9	666.815	2	9.35	0.9630-0.9912	20368	75	4682	1	Q9ERD7
R.AANSKVAFSAVRSTN.H	62.57	1521.79	15	0.6	761.901	2	9.27	1.0552-1.0833	12650	75	4601	2	Q8BME9
L.FADKVPKTAENFR.A	62.52	1521.79	13	0.6	508.271	3	9.93	0.8592-0.8874	62778	75	5607	4	P17742
L.REPITVSSEQMSHFRTL.N	62.5	2017.01	17	1.5	673.342	3	14.15	1.0316-1.0597	447.65	75	12120	1	P00920
G.EEQNKEALQDVEDENQ	62.49	1916.82	16	-1.5	959.415	2	9.91	1.1281-1.1560	777.66	75	5548	1	P62259
L.LVTLASHHPADFTPAVHASLDKFLASVSTVL.T	62.46	3243.73	31	0.6	811.938	4	25.62	0.9957-1.0238	12802	75	23437	1	P01942
A.NSLACQGKYTPSGQSGAAASES.L	62.43	2112.94	22	4.6	1057.48	2	9.68	1.2264-1.2542	514.86	75	5170	1	P05064
K.HAGTYDQKVQGGK	62.43	1387.68	13	2.6	694.85	2	6.06	0.9833-1.0114	7904.7	75	442	2	Q7TQD2
Y.YEQQMTARQANALSRQLEQ.F	62.4	2264.1	19	1.9	755.706	3	12.51	0.9269-0.9551	1437.7	75	9581	1	Q68ED7
T.LASHHPADFTPAVHASLDK.F	62.33	2013.01	19	1.4	672.009	3	10.48	0.9653-0.9934	1148.4	75	6446	1	P01942
N.IVTPRTPPPSQGKG.G	62.32	1433.8	14	-0.4	717.905	2	7.64	1.0204-1.0485	34255	75	2373	2	P04370
N.AKVAVLGASGGIGQPLSLLLKNSPLVSR.L	62.32	2744.63	28	0.3	687.163	4	23.49	1.0035-1.0316	5085.5	75	21310	1	P08249
L.YDATYETKESKKEDL.V	62.29	1818.85	15	0.9	910.432	2	8.21	1.1146-1.1426	7505	75	3154	2	P18760
L.YDATYETKESKKEDL.V	62.29	1818.85	15	0.9	910.432	2	8.21	1.1146-1.1426	7505	75	3154	2	P45591
S.WYDNEYGYSNRVVD.L	62.24	1778.75	14	0.6	890.382	2	14.13	1.1225-1.1504	17029	75	11958	1	P16858
Y.FGSGFAAPFFIVRHQLLKK	62.23	2162.22	19	-2.3	541.558	4	20.08	0.8547-0.8829	356340	75	18026	6	P17665
D.DPGANAAAAKIQA.S	62.2	1196.61	13	2.2	599.314	2	9.76	0.9168-0.9450	1102.8	75	5340	1	P60761
M.TVYFGSGFAAPFFIVRHQLLKK	62.19	2525.39	22	-1.7	632.353	4	22.12	0.9326-0.9608	27350	75	20045	2	P17665
R.SHYEEGPGKNLPFSVENKWRLL.A	62.19	2599.32	22	3.1	650.837	4	17.85	0.9551-0.9833	9747.5	75	16034	2	P17665
Q.EDNGMPVHLKGGASDALLYR.A	62.19	2142.05	20	4.4	715.026	3	14.25	0.9236-0.9517	1318	75	12185	1	P48771
F.FSETGAGKHVPRA.V	62.15	1355.69	13	1.5	678.854	2	7.38	0.9968-1.0249	31397	75	1954	3	P68369
N.AKVAVLGASGGIGQPLSLLLKNSPLV.S	62.1	2501.49	26	1.6	834.838	3	25.81	1.0204-1.0485	1971.3	75	23548	1	P08249
K.ASIKKGEDFVKNMK	62.08	1593.85	14	1.1	797.934	2	9.04	1.1370-1.1650	9520.8	75	4291	2	P08249
M.AVADKAAEAGVTEEQYG.Y	62.04	1707.8	17	2.3	854.905	2	10.3	1.0743-1.1023	1989.6	75	6089	1	P14873
N.SINKALASETNGTDSNGSNSSN.I	62.04	2166.96	22	1	1084.49	2	8.61	1.2018-1.2297	557.52	75	3760	1	P63328
G.KIGGHGAEYGAEALERM.F	62.01	1787.86	17	1.6	596.961	3	12.36	0.9055-0.9337	2541.6	75	9314	1	P01942
M.ASGGGVPTDEEQATGLER.E	61.97	1772.82	18	0.2	887.414	2	10.62	1.0900-1.1180	7663.9	75	6567	1	P19536
Y.IGEIIGKRGIVGYDV	61.9	1587.9	15	-1.8	794.953	2	21.26	1.1191-1.1471	5573.8	75	19010	2	Q9CPQ8
K.GPGPGGPGGAGGARGGAGGGP.S	61.85	1516.71	21	2.4	759.364	2	7.51	0.9979-1.0260	4241.7	75	2172	1	P60761
K.QEYDESGPSIVHRK.C	61.7	1643.79	14	3.4	548.938	3	8	0.8513-0.8795	44568	75	3052	3	P60710
K.QEYDESGPSIVHRK.C	61.7	1643.79	14	3.4	548.938	3	8	0.8513-0.8795	44568	75	3052	3	P63260
G.DEETVRKAMEAVAAQGKVK.K	61.66	2059.07	19	2.7	687.365	3	14.25	0.9844-1.0125	44589	75	12114	2	Q9DBJ1
A.TLNKTGKAVSYLGPK	61.65	1575.9	15	-0.1	788.954	2	8.91	1.1225-1.1504	16729	75	4105	2	O08997
F.YYSSGSSSPTHAKSAHV	61.62	1764.81	17	-5.3	883.404	2	6.91	1.1180-1.1460	3880.6	75	1392	2	Q60771
I.SKQEYDESGPSIVHRKC.F	61.59	1961.93	17	1.5	654.982	3	8.4	0.8750-0.9032	4097.2	75	3504	3	P60710
I.SKQEYDESGPSIVHRKC.F	61.59	1961.93	17	1.5	654.982	3	8.4	0.8750-0.9032	4097.2	75	3504	3	P63260
L.AANEKAVHADF.F	61.56	1171.56	11	1.4	586.788	2	8.57	0.9190-0.9472	17304	75	3646	2	Q3U898
P.GGPGGAGGARGGAGGGP.S	61.55	1208.56	17	0.7	605.288	2	6.67	0.8897-0.9179	7464.2	75	1059	1	P60761
A.TSIHEAVTKIQ	61.45	1225.67	11	-1.3	613.838	2	9.55	0.9495-0.9777	3367.5	75	4926	1	P05201
M.SSGAHGEEGSARMWKA.L	61.4	1659.74	16	4.1	554.256	3	8.1	0.8773-0.9055	11013	75	3032	2	P43024
L.NETGDEPFQYKN	61.39	1440.62	12	1.7	721.315	2	10.64	0.9810-1.0092	4190.3	75	6611	1	P15105
T.VGAVAGDEESYDVFK.D	61.38	1584.73	15	3.5	793.373	2	15.01	1.0676-1.0956	2833.8	75	13203	1	Q04447
A.NSLACQGKYTPSGQSGAAAS.E	61.28	1896.86	20	-2.3	949.434	2	9.53	1.1516-1.1795	1117.1	75	4964	1	P05064
Y.AEAAAAPAPAAGPGQM(+15.99)S.F	61.28	1482.68	17	0.3	742.344	2	8.66	0.9945-1.0226	1106.2	75	3808	1	Q9D3D9	Oxidation (M)	M16:Oxidation (M):1000.00
L.YVDAGAETMTQRLLK.R	61.27	1694.87	15	2.7	848.441	2	14.81	1.1817-1.2096	749.6	75	12967	1	Q9R0Y5
G.IDKDAIVQAVKGLVTKG	61.26	1754.03	17	0.2	585.683	3	20.09	0.8999-0.9281	41394	75	17985	2	P40142
L.MDLAANEKAVHADF.F	61.15	1530.71	14	0	766.362	2	13.93	1.0799-1.1079	6067.2	75	11689	2	Q3U898
S.RAQPAPKPEPSFSEYASVQVQRK	61.08	2599.35	23	3.2	650.845	4	11.32	1.0013-1.0294	2118	75	7711	1	P97797
E.SGPSIVHRKCF	61.02	1229.63	11	-1.1	615.822	2	10.83	0.9585-0.9867	109730	75	6872	7	P60710
E.SGPSIVHRKCF	61.02	1229.63	11	-1.1	615.822	2	10.83	0.9585-0.9867	109730	75	6872	7	P63260
M.VLSGEDKSNIKAAWGKIGGHGAEYGAEALERMF.A	60.99	3490.73	33	3.7	873.691	4	19.64	1.0339-1.0619	1591.5	75	17605	2	P01942
H.FENKVPEKQKLFQ.E	60.93	1633.88	13	-2.2	545.632	3	10.46	0.7924-0.8207	40274	75	6289	2	P48771
N.ETGDEPFQYKN	60.89	1326.57	11	3.6	664.294	2	10.59	0.9269-0.9551	42577	75	6628	2	P15105
A.AIKEAKGLSYETTESPRPVG.Q	60.88	2132.11	20	-0.1	711.709	3	10.28	0.9089-0.9371	718.37	75	6082	1	Q8K0T0
F.QELGKLTGPSNQ.K	60.83	1270.65	12	2.8	636.333	2	9.75	0.9472-0.9754	8116	75	5348	1	Q03517
M.PKPHSEAGTAFIQTQQLHAAM.A	60.79	2262.12	21	1.8	755.047	3	13.38	0.9394-0.9675	11457	75	10752	1	P52480
T.AKELTEEKETAFE.F	60.77	1523.74	13	0.2	762.873	2	9.69	1.0619-1.0900	5089.5	75	5143	1	P14152
H.AEADGVEALDSTSHAKSG.Y	60.76	1743.79	18	0.4	872.901	2	9.3	1.1314-1.1594	957.95	75	4627	2	Q6PHU5
L.YFKLRPKKTPAVKAT	60.75	1747.05	15	2.7	583.358	3	7.74	0.8773-0.9055	4290.4	75	2563	3	Q78IK2
N.PLPSKETIEQEKQAGES	60.74	1869.93	17	-0.9	935.97	2	12.01	1.1426-1.1706	10299	75	8819	2	P20065
F.HSFGGGTGSGFTS.L	60.72	1197.51	13	0.6	599.759	2	9.94	0.9089-0.9371	901.51	75	5606	1	P68369
F.HSFGGGTGSGFTS.L	60.72	1197.51	13	0.6	599.759	2	9.94	0.9089-0.9371	901.51	75	5606	1	P68368
F.HSFGGGTGSGFTS.L	60.72	1197.51	13	0.6	599.759	2	9.94	0.9089-0.9371	901.51	75	5606	1	Q9JJZ2
T.AVRLLLPGELAKHAVSEGTKAVTKYTSSK	60.72	3053.72	29	-1.5	611.75	5	17.63	0.8784-0.9066	3609.6	75	15856	1	Q6ZWY9
T.AVRLLLPGELAKHAVSEGTKAVTKYTSSK	60.72	3053.72	29	-1.5	611.75	5	17.63	0.8784-0.9066	3609.6	75	15856	1	Q64478
T.AVRLLLPGELAKHAVSEGTKAVTKYTSSK	60.72	3053.72	29	-1.5	611.75	5	17.63	0.8784-0.9066	3609.6	75	15856	1	P10853
T.AVRLLLPGELAKHAVSEGTKAVTKYTSSK	60.72	3053.72	29	-1.5	611.75	5	17.63	0.8784-0.9066	3609.6	75	15856	1	P70696
T.AVRLLLPGELAKHAVSEGTKAVTKYTSSK	60.72	3053.72	29	-1.5	611.75	5	17.63	0.8784-0.9066	3609.6	75	15856	1	Q9D2U9
T.AVRLLLPGELAKHAVSEGTKAVTKYTSSK	60.72	3053.72	29	-1.5	611.75	5	17.63	0.8784-0.9066	3609.6	75	15856	1	Q8CGP0
T.AVRLLLPGELAKHAVSEGTKAVTKYTSSK	60.72	3053.72	29	-1.5	611.75	5	17.63	0.8784-0.9066	3609.6	75	15856	1	Q64475
T.AVRLLLPGELAKHAVSEGTKAVTKYTSSK	60.72	3053.72	29	-1.5	611.75	5	17.63	0.8784-0.9066	3609.6	75	15856	1	P10854
T.AVRLLLPGELAKHAVSEGTKAVTKYTSSK	60.72	3053.72	29	-1.5	611.75	5	17.63	0.8784-0.9066	3609.6	75	15856	1	Q8CGP2
T.AVRLLLPGELAKHAVSEGTKAVTKYTSSK	60.72	3053.72	29	-1.5	611.75	5	17.63	0.8784-0.9066	3609.6	75	15856	1	Q64525
MREIVHIQAGQCGNQIGAK.F	60.69	2052.04	19	1.6	685.019	3	11.44	0.9123-0.9405	18354	75	7826	3	P99024
MREIVHLQAGQCGNQIGAK.F	60.69	2052.04	19	1.6	685.019	3	11.44	0.9123-0.9405	18354	75	7826	3	P68372
MREIVHIQAGQCGNQIGAK.F	60.69	2052.04	19	1.6	685.019	3	11.44	0.9123-0.9405	18354	75	7826	3	Q7TMM9
MREIVHLQAGQCGNQIGAK.F	60.69	2052.04	19	1.6	685.019	3	11.44	0.9123-0.9405	18354	75	7826	3	Q9D6F9
MREIVHIQAGQCGNQIGAK.F	60.69	2052.04	19	1.6	685.019	3	11.44	0.9123-0.9405	18354	75	7826	3	Q9ERD7
E.EEAPSSPAEDEHNQNGNLD	60.66	2051.83	19	-0.2	1026.92	2	8.39	1.1527-1.1806	978.93	75	3472	1	Q01065
T.TKNLDYVATSIHEAVTK.I	60.64	1888.99	17	-1	630.668	3	14.14	0.9371-0.9653	2827.8	75	12083	1	P05201
MLRQILGQAKKHPSLIPLFVF.I	60.64	2435.42	21	-0.2	609.862	4	22.2	0.8614-0.8897	77042	75	20127	2	Q62425
L.ISWYDNEYGYSNR.V	60.63	1665.71	13	3.7	833.861	2	14.91	1.0866-1.1146	26471	75	13054	1	P16858
L.SGEDKSNIKAAWGKIGGHGAEYGAEALER.M	60.61	3000.47	29	0.4	751.123	4	14.21	1.0395-1.0676	2632.5	75	12147	2	P01942
N.SINKALASETN(+.98)GTDSN(+.98)GSNSSN.I	60.59	2168.93	22	-1.6	1085.47	2	9.09	1.2152-1.2431	539.68	75	4393	1	P63328	Deamidation (NQ)	N11:Deamidation (NQ):68.30;N16:Deamidation (NQ):16.65
Y.YEQQMTARQANALSRQLE.Q	60.59	2136.04	18	3.3	713.02	3	12.33	0.9055-0.9337	3392.5	75	9256	1	Q68ED7
Q.PGGDTIFGKIIRKEIPAKIIFE.D	60.57	2441.4	22	3.5	814.81	3	23.14	0.9608-0.9889	8226	75	21023	2	P70349
Q.PAPKPEPSFSEYASVQVQRK	60.52	2244.15	20	-1.1	749.056	3	12.23	1.0889-1.1169	4098.3	75	9097	1	P97797
E.AVVTEIPKEEKDPGMGAMGGMGGGMGGGMF	60.51	2897.29	30	15	966.782	3	18.88	1.0215-1.0496	2815.3	75	16953	1	P63038
L.AANGKSADCSVEEEPWKREK	60.51	2233.04	20	-1.2	559.266	4	8.67	0.8309-0.8592	1515.5	75	3824	1	P43006
L.MADGTCQDAAIVGYK.D	60.51	1541.69	15	0.4	771.848	2	12.67	1.0765-1.1045	5339.5	75	9747	1	P62962
Y.DESGPSIVHRKCF	60.5	1473.7	13	2.2	737.859	2	10.82	1.0249-1.0530	72282	75	6871	3	P60710
Y.DESGPSIVHRKCF	60.5	1473.7	13	2.2	737.859	2	10.82	1.0249-1.0530	72282	75	6871	3	P63260
F.FTRAFDQIRMAA.I	60.5	1425.72	12	-6.3	476.243	3	14.41	0.7549-0.7833	4793.6	75	12391	1	P40142
L.ASSSTVVMQDESFPACK.I	60.48	1785.79	17	-0.3	893.9	2	14.09	1.1169-1.1448	9681.5	75	11841	2	Q9QYR6
L.ASSSTVVMQDESFPACK.I	60.48	1785.79	17	-0.3	893.9	2	14.09	1.1169-1.1448	9681.5	75	11841	2	P14873
L.VTLASHHPADFTPAVHAS.L	60.47	1856.92	18	2.1	619.979	3	11.07	0.9100-0.9382	2330.3	75	7316	1	P01942
MRECISVHVGQAGVQMGNA.C	60.47	1985.92	19	0	993.966	2	14.45	1.1940-1.2219	12017	75	12462	2	P68368
M.APPSVFAQVPQAPPVLVFK.L	60.45	1991.12	19	1	996.568	2	23.22	1.2319-1.2598	2887.6	75	21069	1	P05201
S.SPEHVNRPINGNGKQ	60.4	1645.83	15	2.5	823.921	2	6.38	1.0474-1.0754	10671	75	778	2	P19157
G.YWNVRGLTHPIR.M	60.38	1510.82	12	-3.3	504.61	3	13.25	0.8162-0.8445	21181	75	10628	1	P10649
M.SSGAHGEEGSARMWK.A	60.38	1588.71	15	2.5	530.576	3	7.49	0.8637-0.8920	9181.7	75	2185	2	P43024
W.ISKQEYDESGPSIVH.R	60.36	1687.81	15	1	844.909	2	10.03	1.0821-1.1101	33483	75	5603	2	P60710
W.ISKQEYDESGPSIVH.R	60.36	1687.81	15	1	844.909	2	10.03	1.0821-1.1101	33483	75	5603	2	P63260
T.FQQMWISKQEYDESGPSIVHRKCF	60.33	2942.38	24	2.1	736.603	4	15.7	0.9224-0.9506	2984.8	75	14116	1	P60710
T.FQQMWISKQEYDESGPSIVHRKCF	60.33	2942.38	24	2.1	736.603	4	15.7	0.9224-0.9506	2984.8	75	14116	1	P63260
F.VCCLLPAGWVLSHLESYKKRE	60.28	2430.26	21	-0.4	608.569	4	22.31	0.8818-0.9100	143980	75	20077	3	Q64445
L.VTLASHHPADFTPAVHASLDKFLASVSTVLTSKYR	60.24	3765.98	35	-1.9	754.201	5	24.37	1.0810-1.1090	6112.9	75	22226	1	P01942
E.GDEDASRMEE.V	60.17	1137.42	10	0.5	569.718	2	7.17	0.8761-0.9044	10584	75	1719	1	P11499
S.INKALASETN(+.98)GTDSN(+.98)GSNSSNIQ	60.16	2323.04	23	-3.9	1162.52	2	9.32	1.2453-1.2731	1018.7	75	4728	1	P63328	Deamidation (NQ)	N10:Deamidation (NQ):46.25;N15:Deamidation (NQ):49.37
D.ATYETKESKKEDL.V	60.14	1540.76	13	-1.5	771.385	2	7	1.0125-1.0406	29039	75	1446	2	P18760
D.ATYETKESKKEDL.V	60.14	1540.76	13	-1.5	771.385	2	7	1.0125-1.0406	29039	75	1446	2	P45591
L.ILDWVPYINGKFKKDD	60.06	1950.03	16	0.4	651.014	3	18.77	0.8761-0.9044	146510	75	16855	2	Q9CPX8
G.KSDVPVYDGSWVEWYMRAQPEHIISEGRGKTQ	60.06	3747.81	32	1.1	750.568	5	19.25	1.0002-1.0283	0	75	17250	0	Q99J99
R.IPVGSLKNEDTPN.R	60.04	1382.7	13	2	692.359	2	10.54	1.0002-1.0283	3759	75	6479	1	Q03517
V.TPRTPPPSQGKG.G	60.01	1221.65	12	-5.4	611.826	2	6.1	0.9168-0.9450	15367	75	443	3	P04370
A.EIEKFDKSKLKKTETQEKNPLPSKETIEQEKQAG.E	60.01	3958.09	34	3.9	792.626	5	9.54	1.0249-1.0530	37615	75	4890	1	P20065
C.GLLSDRLHISPDRVYINY.Y	60	2130.12	18	-0.9	711.045	3	18.28	0.9450-0.9732	10947	75	16354	1	P34884
Y.YEQQMTARQANALS.R	59.98	1609.75	14	2.3	805.883	2	9.84	1.0619-1.0900	2207.6	75	5413	1	Q68ED7
M.PKPHSEAGTAFIQTQQLHAAMAD.T	59.97	2448.19	23	-7.1	817.061	3	13.36	0.9754-1.0035	9590.8	75	10908	2	P52480
F.VCDIRPEIHENYRING	59.95	1926.94	16	2.4	643.319	3	12.29	0.8886-0.9168	30013	75	9158	3	Q9CR51
F.IVNTNVPRASVPEG.F	59.92	1451.77	14	1.6	726.893	2	11.38	1.0047-1.0328	21014	75	7793	1	P34884
L.SAMTEEAAVAIKAMAK	59.9	1620.82	16	-1.4	811.415	2	17.56	1.1806-1.2085	7152.3	75	15774	2	P63242
A.NSLACQGKYTPSGQSGAAASESL.F	59.89	2226.02	23	-6	1114.01	2	12.53	1.2631-1.2909	1255.1	75	9566	1	P05064
S.TFQQMWISKQEYDESGPSIVHRK.C	59.85	2793.35	23	2.7	699.346	4	14.37	0.9439-0.9720	55012	75	12293	4	P60710
S.TFQQMWISKQEYDESGPSIVHRK.C	59.85	2793.35	23	2.7	699.346	4	14.37	0.9439-0.9720	55012	75	12293	4	P63260
Q.MPSDKTIGGGDDS.F	59.79	1278.54	13	1.2	640.276	2	8.18	0.9348-0.9630	2463.2	75	3164	1	P68369
Q.MPSDKTIGGGDDS.F	59.79	1278.54	13	1.2	640.276	2	8.18	0.9348-0.9630	2463.2	75	3164	1	P68368
H.LSRAQPAPKPEPSFSEYASVQVQRK	59.79	2799.47	25	-1.5	700.871	4	11.68	1.0406-1.0687	1561.1	75	8375	1	P97797
T.TNEYDGHTTYPSHQYD	59.78	1926.77	16	4.8	964.392	2	8.58	1.1191-1.1471	2899.5	75	3781	2	Q923D2
D.AIQTGVDNPGHPYIM.T	59.75	1611.77	15	-1.8	806.89	2	15.03	1.0911-1.1191	1329.9	75	13289	1	Q04447
M.VEKGIIDPTKVVRTALLD.A	59.75	1966.15	18	-0.6	656.387	3	18.86	0.8784-0.9066	3504.5	75	16870	1	P63038
F.RTLKLTTPTYGDLNHLVS.A	59.69	2028.1	18	1.5	677.04	3	15.91	0.9405-0.9686	7538	75	14392	1	P99024
F.RTLKLTTPTYGDLNHLVS.A	59.69	2028.1	18	1.5	677.04	3	15.91	0.9405-0.9686	7538	75	14392	1	P68372
F.RTLKLTTPTYGDLNHLVS.A	59.69	2028.1	18	1.5	677.04	3	15.91	0.9405-0.9686	7538	75	14392	1	Q7TMM9
F.RTLKLTTPTYGDLNHLVS.A	59.69	2028.1	18	1.5	677.04	3	15.91	0.9405-0.9686	7538	75	14392	1	Q9D6F9
L.LVLYFKLRPKKTPAVKAT	59.67	2072.29	18	2.5	691.77	3	12.33	0.9675-0.9957	42441	75	9287	3	Q78IK2
L.LYRGDVVPKDVNAAIATIKTKRTIQ.F	59.65	2769.59	25	-3.1	554.921	5	15.56	0.8953-0.9236	1193.5	75	13997	1	P68369
F.RTLKLATPTYGDLNHLVS.A	59.64	1998.09	18	-1.3	667.035	3	15.9	0.9157-0.9439	1580.9	75	14422	1	Q9ERD7
M.PEETQTQDQPMEE.E	59.6	1560.62	13	-1.2	781.317	2	8.75	1.0137-1.0417	1430.8	75	3926	1	P07901
F.VKMLPDKDCRYALYDATYETKESKKEDL.V	59.59	3351.64	28	3.4	671.335	5	13.65	0.9394-0.9675	45025	75	11235	1	P18760
L.VFHSFGGGTGSGFTS.L	59.56	1443.64	15	2.9	722.828	2	13.61	1.0193-1.0474	1707.8	75	11210	1	P68369
L.VFHSFGGGTGSGFTS.L	59.56	1443.64	15	2.9	722.828	2	13.61	1.0193-1.0474	1707.8	75	11210	1	P68368
A.VLLPKKTESHHKAKGK	59.54	1800.07	16	-0.7	451.024	4	5.83	0.8037-0.8320	38924	75	192	2	C0HKE1
A.VLLPKKTESHHKAKGK	59.54	1800.07	16	-0.7	451.024	4	5.83	0.8037-0.8320	38924	75	192	2	Q6GSS7
A.VLLPKKTESHHKAKGK	59.54	1800.07	16	-0.7	451.024	4	5.83	0.8037-0.8320	38924	75	192	2	C0HKE9
A.VLLPKKTESHHKAKGK	59.54	1800.07	16	-0.7	451.024	4	5.83	0.8037-0.8320	38924	75	192	2	C0HKE7
A.VLLPKKTESHHKAKGK	59.54	1800.07	16	-0.7	451.024	4	5.83	0.8037-0.8320	38924	75	192	2	C0HKE6
A.VLLPKKTESHHKAKGK	59.54	1800.07	16	-0.7	451.024	4	5.83	0.8037-0.8320	38924	75	192	2	C0HKE2
A.VLLPKKTESHHKAKGK	59.54	1800.07	16	-0.7	451.024	4	5.83	0.8037-0.8320	38924	75	192	2	Q8BFU2
A.VLLPKKTESHHKAKGK	59.54	1800.07	16	-0.7	451.024	4	5.83	0.8037-0.8320	38924	75	192	2	C0HKE5
A.VLLPKKTESHHKAKGK	59.54	1800.07	16	-0.7	451.024	4	5.83	0.8037-0.8320	38924	75	192	2	C0HKE4
A.VLLPKKTESHHKAKGK	59.54	1800.07	16	-0.7	451.024	4	5.83	0.8037-0.8320	38924	75	192	2	C0HKE3
A.VLLPKKTESHHKAKGK	59.54	1800.07	16	-0.7	451.024	4	5.83	0.8037-0.8320	38924	75	192	2	C0HKE8
T.LAAN(+.98)GKSADCSVEEEPWKREK	59.53	2347.11	21	0.3	783.376	3	9.99	0.9720-1.0002	14887	75	5622	3	P43006	Deamidation (NQ)	N4:Deamidation (NQ):1000.00
K.IGEHTPSALAIMENANVLARYA.S	59.51	2340.19	22	5.6	781.073	3	22.92	0.9450-0.9732	626.04	75	20807	1	P05064
G.KIGGHGAEYGAEALER.M	59.5	1656.82	16	-4.3	553.278	3	9.26	0.8230-0.8513	8200.7	75	4546	2	P01942
M.TTVHAITATQKTVDGPSGKLWR.D	59.47	2366.27	22	0	592.573	4	11.63	0.8874-0.9157	1701.3	75	8293	1	P16858
G.AYPTQPGQGYSQQSSQPYGQQS.Y	59.47	2386.05	22	2.2	1194.03	2	11.04	1.2531-1.2809	362.54	75	7301	1	P56959
L.ASVSTVLTSKYR	59.44	1310.72	12	4.3	656.368	2	11.37	1.0328-1.0608	52603	75	7760	3	P01942
G.SSYGQTQNTGYGTQSAPQG.Y	59.43	1930.83	19	1.3	966.421	2	9.24	1.0933-1.1213	2291.6	75	4562	2	P56959
E.YDESGPSIVHRK.C	59.39	1386.69	12	-4.2	463.234	3	7.5	0.7242-0.7526	26920	75	2207	4	P60710
E.YDESGPSIVHRK.C	59.39	1386.69	12	-4.2	463.234	3	7.5	0.7242-0.7526	26920	75	2207	4	P63260
D.ESGPSIVHRKCF	59.36	1358.68	12	3.6	680.346	2	9.59	1.0013-1.0294	158640	75	5248	5	P60710
D.ESGPSIVHRKCF	59.36	1358.68	12	3.6	680.346	2	9.59	1.0013-1.0294	158640	75	5248	5	P63260
A.ELRAKCTPSGFTLDDAIQTGVDNPGHPYIMT.V	59.36	3346.6	31	-0.1	837.654	4	19.2	1.0440-1.0720	868.62	75	17149	1	Q04447
L.KVDKVIQAQTAYSANPAS.Q	59.36	1889.98	18	-1.4	945.996	2	9.99	1.1493-1.1773	1210.8	75	5656	2	O08992
L.DRPASPPSVPGGSQQGTPEEA.A	59.33	2062.96	21	0.2	1032.48	2	10.32	1.1627-1.1907	4041.1	75	6100	1	Q0VGU4
L.FSNKITPIQSKEAY	59.33	1624.85	14	1.6	813.43	2	11.66	1.0877-1.1157	13216	75	8260	2	Q9WUR9
M.PGHLQEGFGCVVTNRFDQ.L	59.33	2002.93	18	0.1	668.65	3	15.86	0.8795-0.9078	6303.3	75	14315	1	Q9CY58
G.RKGPGPGGPGGAGGARGGAGGGP.S	59.25	1800.91	23	0.9	601.309	3	6.55	0.8162-0.8445	1710.1	75	968	1	P60761
T.SDMQGDGEEQNKEALQD.V	59.23	1892.77	17	1.1	947.391	2	8.23	1.1045-1.1325	421.71	75	3238	1	P62259
M.TEEAAVAIKAMAK	59.23	1331.71	13	-0.5	666.861	2	11.76	1.0597-1.0877	2205.6	75	8494	1	P63242
R.EAHKSEIAHRYNDLG.E	59.22	1738.84	15	-0.3	870.424	2	7.38	1.0945-1.1225	7708.1	75	2003	2	P07724
T.SIHEAVTKIQ	59.21	1124.62	10	0.4	563.316	2	8.44	0.9157-0.9439	1509.1	75	3555	1	P05201
L.KYLPGPLQDMFKK	59.17	1563.85	13	-0.6	522.288	3	15.95	0.8637-0.8920	50029	75	14524	2	P84086
K.TVAMKISQKNS	59.17	1205.64	11	-0.4	603.827	2	7.61	0.9213-0.9495	4439.4	75	2320	1	P24549
Y.VALLRVTPYILKKLDSI	59.17	1941.2	17	-1	648.073	3	22.32	0.9596-0.9878	957.39	75	20219	1	B1AXP6
G.KQLQSEQPQTAAARS	59.15	1641.84	15	-0.4	821.927	2	6.91	1.0732-1.1012	5231.6	75	1366	3	Q8BVE3
L.TAKELTEEKETA.F	59.13	1348.67	12	2.3	675.343	2	7.07	0.9889-1.0170	1187.9	75	1579	1	P14152
L.VGKDMANQVKAPLVLK.D	59.13	1709.99	16	0.7	571.002	3	12.37	0.9619-0.9900	2093.8	75	9319	1	Q99LX0
L.SKGADKTVKGPDGLTALEATDNQAIKALLQ	59.13	3052.64	30	7.1	764.171	4	19.8	1.0877-1.1157	1502.7	75	17717	1	P62774
Y.SVNVDYSKLKKEGPDF	59.11	1824.93	16	-1.3	913.467	2	12.81	1.1672-1.1951	16878	75	9968	2	Q62425
D.DKDYFLFRDSDILGKYVD	59.11	2208.07	18	-4.7	737.027	3	23.82	0.9032-0.9315	1772	75	21633	1	Q64433
C.GLLSDRLHISPDR.V	59.09	1477.8	13	-5.2	493.603	3	13.1	0.7765-0.8048	20310	75	10426	2	P34884
F.EITEQLEQNTSKGDDL.L	59.08	1818.85	16	-0.7	910.428	2	13.07	1.1146-1.1426	1144.4	75	10395	1	Q8BHW2
F.QQMWISKQEYDESGPSIVHRKCF	59.06	2795.32	23	-5.2	699.831	4	14.35	0.9100-0.9382	7955.7	75	12389	1	P60710
F.QQMWISKQEYDESGPSIVHRKCF	59.06	2795.32	23	-5.2	699.831	4	14.35	0.9100-0.9382	7955.7	75	12389	1	P63260
A.AGDKDGDGKIGVEEFS.T	59.03	1622.74	16	2.3	812.378	2	11.41	1.0518-1.0799	5999.9	75	7977	2	P32848
L.GDEETVRKAMEAVAAQGKVKK	58.97	2244.19	21	1.5	562.054	4	12.87	0.8298-0.8580	22517	75	10029	4	Q9DBJ1
G.MVCEVRPQVHPNYRVTV	58.95	2026.02	17	4.5	676.35	3	13.31	0.9382-0.9664	77071	75	10719	3	Q9WTT4
Q.TIQEDPTAASGGLDVMASQKRPS.Q	58.92	2358.15	23	1.4	787.056	3	13.21	1.0978-1.1258	1831.1	75	10567	1	P04370
M.PEVRGALFGANANRKF.L	58.9	1745.93	16	2.6	582.985	3	16.06	0.9078-0.9360	1225	75	14611	1	P50518
M.PGGLLLGDEAPNFEANTTIGRIRFHDFLG.D	58.87	3126.59	29	1.6	782.654	4	22.78	1.0125-1.0406	12921	75	20645	1	O08709
A.PAPAAGPGQMS.F	58.86	982.454	11	0.6	983.46	1	10.55	1.2609-1.2887	0	75	6596	0	Q9D3D9
E.HGIQPDGQMPSDKTIGGGDDS.F	58.84	2110.92	21	0.7	704.647	3	10.44	0.8897-0.9179	29701	75	6380	2	P68369
E.HGIQPDGQMPSDKTIGGGDDS.F	58.84	2110.92	21	0.7	704.647	3	10.44	0.8897-0.9179	29701	75	6380	2	P68368
S.GVVQGVASVAEKTKEQA.S	58.84	1699.91	17	-3.2	850.958	2	12.75	1.1728-1.2007	834.04	75	9889	1	Q91ZZ3
S.LPSDEEGENYSKEVPE.I	58.82	1820.8	16	-0.3	911.402	2	11.59	1.1023-1.1303	4082.2	75	8142	1	P22005
L.ITTNAAEPQKAEN	58.82	1385.68	13	2.4	693.846	2	7.23	0.9777-1.0058	2640.6	75	1753	1	Q9D164
K.EGVVAAAEKTKQGVTE.A	58.81	1615.84	16	0.6	808.927	2	9.56	1.1359-1.1638	633.41	75	5022	1	Q91ZZ3
S.KQEYDESGPSIVHRKC.F	58.8	1874.89	16	0.3	625.971	3	7.68	0.8716-0.8999	5102	75	2572	3	P60710
S.KQEYDESGPSIVHRKC.F	58.8	1874.89	16	0.3	625.971	3	7.68	0.8716-0.8999	5102	75	2572	3	P63260
F.NEEGDAEEAMVDNWRPAQPLKNRKIKASFK	58.8	3470.74	30	2.9	695.155	5	13.58	0.9563-0.9844	29904	75	11172	1	P00920
M.FGIDKDAIVQAVKGLVTKG	58.8	1958.12	19	-1.8	653.711	3	22.82	0.9495-0.9777	603.12	75	20759	1	P40142
L.FDKHTLGHGDES	58.77	1341.6	12	-3.6	671.801	2	6.88	0.9686-0.9968	6688.1	75	1317	2	P09528
D.KRSKALKGPAPAHGHH	58.73	1690.95	16	-4.7	564.653	3	15.69	0.7753-0.8037	2828.5	75	14091	1	P56379
T.LASHHPADFTPAVHASLDKFLASVSTVLTSKYR	58.7	3565.87	33	-0.9	714.178	5	24.11	1.0451-1.0732	10413	75	21777	1	P01942
F.FSETGAGKHVPRAVF.V	58.7	1601.83	15	1.2	534.95	3	11.16	0.8727-0.9010	67637	75	7434	3	P68369
L.AARPNSGAIHLKPPG	58.67	1484.82	15	1.8	495.947	3	9.26	0.8931-0.9213	193080	75	4631	4	Q80TL4
Y.DESGPSIVHRK.C	58.65	1223.63	11	2.4	612.82	2	7.82	0.9394-0.9675	41100	75	2689	4	P60710
Y.DESGPSIVHRK.C	58.65	1223.63	11	2.4	612.82	2	7.82	0.9394-0.9675	41100	75	2689	4	P63260
W.YDNEYGYSNRVVDL.M	58.65	1705.76	14	1.1	853.885	2	15.69	1.1146-1.1426	1945.3	75	14169	1	P16858
Q.EYDESGPSIVHR.K	58.63	1387.64	12	2.3	694.826	2	9.16	0.9596-0.9878	12400	75	4491	2	P60710
Q.EYDESGPSIVHR.K	58.63	1387.64	12	2.3	694.826	2	9.16	0.9596-0.9878	12400	75	4491	2	P63260
G.LLQKDTFQSGAHVD.F	58.61	1557.78	14	-0.8	520.265	3	10.32	0.7980-0.8264	15279	75	6119	2	Q64105
C.CLLPAGWVLSHLESYKKRE	58.58	2228.18	19	-4.3	558.048	4	20.65	0.8184-0.8467	20673	75	18350	2	Q64445
W.IVLREPITVSSEQMSHFR.T	58.57	2128.11	18	2.5	710.377	3	15.28	1.0316-1.0597	5474.8	75	13675	2	P00920
G.DEARFAGHNFRNPSVL	58.57	1828.9	16	-0.2	610.638	3	12.9	0.8614-0.8897	11669	75	10055	1	P17183
M.WISKQEYDESGPSIVHR.K	58.5	2029.99	17	1.4	677.668	3	11.34	0.9664-0.9945	407.72	75	7919	1	P60710
M.WISKQEYDESGPSIVHR.K	58.5	2029.99	17	1.4	677.668	3	11.34	0.9664-0.9945	407.72	75	7919	1	P63260
F.DTMEDHAGDYT.L	58.5	1253.45	11	1.5	627.732	2	8.89	0.9055-0.9337	1374.6	75	4151	1	P10637
Q.HGKVEIIANDQGNRTTPSY.V	58.49	2099.04	19	0.4	700.686	3	10.01	0.8795-0.9078	1294.3	75	5680	1	P17156
Q.HGKVEIIANDQGNRTTPSY.V	58.49	2099.04	19	0.4	700.686	3	10.01	0.8795-0.9078	1294.3	75	5680	1	P63017
Q.HGKVEIIANDQGNRTTPSY.V	58.49	2099.04	19	0.4	700.686	3	10.01	0.8795-0.9078	1294.3	75	5680	1	P17879
Q.LVEESKDAGIRTL.V	58.47	1429.78	13	4.8	715.898	2	11.12	1.0530-1.0810	22826	75	7399	3	P60879
M.PGHLQEGFGCVVTNRFDQL.F	58.44	2116.02	19	0.8	706.345	3	18.84	0.9010-0.9292	8415.6	75	16897	1	Q9CY58
L.WTSDQQDDDGGEGNN	58.41	1636.59	15	-0.7	819.298	2	7.54	1.0114-1.0395	784.89	75	2280	1	P61982
S.TFQQM(+15.99)WISKQEYDESGPSIVHRKCF	58.39	3059.43	25	-0.3	765.862	4	15.25	0.9303-0.9585	6736.1	75	13533	2	P60710	Oxidation (M)	M5:Oxidation (M):1000.00
S.TFQQM(+15.99)WISKQEYDESGPSIVHRKCF	58.39	3059.43	25	-0.3	765.862	4	15.25	0.9303-0.9585	6736.1	75	13533	2	P63260	Oxidation (M)	M5:Oxidation (M):1000.00
Q.GVASVAEKTKEQASHLG.G	58.39	1710.89	17	1.7	571.303	3	10.4	0.8524-0.8807	933.74	75	6288	1	Q91ZZ3
F.FCETGAGKHVPRAVF.V	58.38	1617.81	15	1.9	540.277	3	11.59	0.8637-0.8920	17310	75	8180	2	P68368
M.GKEGVHGGGLNKKAYSMAKYLRDS.G	58.36	2565.31	24	3.8	642.336	4	10.69	0.9258-0.9540	4195.9	75	6771	2	Q9JJV2
K.FDDPKFEVIDKPQS	58.36	1663.81	14	1.7	832.911	2	13.64	1.1034-1.1314	3979.8	75	11245	2	P97450
M.PGGLLLGDEAPNFEANTTIGRIRFHDFL.G	58.31	3069.57	28	0.4	768.398	4	23.08	1.0047-1.0328	1180.8	75	20976	1	O08709
G.ATGQAPPSSKGEEATGCAQESQR.V	58.3	2289.03	23	0	764.015	3	7.1	0.9055-0.9337	5342.2	75	1632	3	Q3UHL1
L.YRIDQPKETHAFGRD	58.3	1831.9	15	2.2	611.639	3	8.88	0.8671-0.8953	16296	75	4067	2	Q91V76
L.WTSDMQGDGEEQNKEA.L	58.29	1823.73	16	2.3	912.87	2	9.11	1.0866-1.1146	1140.2	75	4420	1	P62259
N.FVKLISWYDNEYGYSNRVVD.L	58.27	2466.19	20	5.1	823.071	3	19.74	0.9619-0.9900	1833.2	75	17677	1	P16858
D.IPLDDPGANAAAAK.I	58.26	1322.68	14	-0.6	662.347	2	10.8	0.9968-1.0249	4699.3	75	6835	1	P60761
L.IRHGESAWNLENRFSG.W	58.25	1871.9	16	-0.5	624.973	3	12.68	0.8173-0.8456	1904.8	75	9830	1	Q9DBJ1
K.GLGPKRMSDAQVQTDPVSIGPVGKSK	58.24	2651.41	26	-1.7	663.856	4	11.71	0.9855-1.0137	8718.6	75	8346	1	Q80YN3
A.TYAPVISAEKAYHEQLS.V	58.18	1905.95	17	-1.1	953.977	2	14.55	1.2219-1.2498	258.74	75	12630	1	P68369
A.TYAPVISAEKAYHEQLS.V	58.18	1905.95	17	-1.1	953.977	2	14.55	1.2219-1.2498	258.74	75	12630	1	P68368
MREIVHIQAGQCGNQIG.A	58.18	1852.9	17	-1.8	927.455	2	12.91	1.1404-1.1683	12152	75	10128	2	P99024
MREIVHLQAGQCGNQIG.A	58.18	1852.9	17	-1.8	927.455	2	12.91	1.1404-1.1683	12152	75	10128	2	P68372
MREIVHIQAGQCGNQIG.A	58.18	1852.9	17	-1.8	927.455	2	12.91	1.1404-1.1683	12152	75	10128	2	Q7TMM9
MREIVHLQAGQCGNQIG.A	58.18	1852.9	17	-1.8	927.455	2	12.91	1.1404-1.1683	12152	75	10128	2	Q9D6F9
MREIVHIQAGQCGNQIG.A	58.18	1852.9	17	-1.8	927.455	2	12.91	1.1404-1.1683	12152	75	10128	2	Q9ERD7
L.YSFPVVIKNKTWK.F	58.06	1608.9	13	-0.9	537.306	3	14.6	0.8422-0.8705	31655	75	12586	3	P14152
L.AHAIHQVTK	58.04	1003.56	9	-3.1	502.783	2	5.81	0.8580-0.8863	692.47	75	256	1	P05202
S.MANAGPNTNGSQF.F	58.03	1307.56	13	3.9	1308.57	1	11	1.5619-1.5894	0	75	7266	0	P17742
V.PYINGKFKKDD	58.03	1323.68	11	2.9	662.849	2	14.59	1.0103-1.0384	3418.6	75	12645	2	Q9CPX8
P.GPGGPGGAGGARGGAGGGPSGD	57.99	1621.72	22	1.5	811.866	2	6.89	1.0114-1.0395	394.27	75	1343	1	P60761
R.AGSALNRMKELQQ	57.97	1444.75	13	3.9	723.381	2	10.37	1.0395-1.0676	69932	75	6178	2	Q99KI0
S.HCLLVTLASHHPADFTPAVHASLDKFLASVSTVLTSKYR	57.96	4232.22	39	-5.7	847.444	5	25.86	1.1549-1.1828	0	75	23661	0	P01942
K.NAPPEPVPPPRAAPAPTHV.R	57.96	1914.01	19	0.6	958.011	2	11.51	1.1594-1.1873	7536.4	75	8032	3	Q0VGU4
R.PSPKESKEADVATVRLGE.K	57.93	1911.99	18	0.2	638.336	3	10.04	0.8547-0.8829	2512	75	5673	1	P16014
M.PHSYPALSAEQKKELSDIALR.I	57.91	2352.24	21	-0.2	589.067	4	14.22	0.8761-0.9044	6328.7	75	12186	1	P05063
L.ISKIREEYPDRIMNTF.S	57.86	2011.02	16	0.6	671.346	3	14.71	0.8942-0.9224	6348.5	75	12746	1	P99024
L.ISKIREEYPDRIMNTF.S	57.86	2011.02	16	0.6	671.346	3	14.71	0.8942-0.9224	6348.5	75	12746	1	P68372
L.ISKIREEYPDRIMNTF.S	57.86	2011.02	16	0.6	671.346	3	14.71	0.8942-0.9224	6348.5	75	12746	1	Q7TMM9
G.LLQKDTFQSGAHVDF.Y	57.86	1704.85	15	1.7	853.43	2	14.52	1.1292-1.1571	7021.6	75	12539	2	Q64105
L.IRHGESAWNLENRFS.G	57.85	1814.88	15	-3.2	605.964	3	12.8	0.8252-0.8535	4635.2	75	9974	2	Q9DBJ1
G.SSAVTSHDSSTNGLISFIKQQRDTK.L	57.85	2706.36	25	3.7	677.597	4	14.3	0.9303-0.9585	746.35	75	12271	1	P06745
G.EEEAAKEEAEAQGVRDHESL	57.82	2226	20	1	743.007	3	10.13	1.0137-1.0417	4301.2	75	5826	1	P51859
L.PSKETIEQEKQAGES	57.8	1659.8	15	-0.6	830.902	2	12.11	1.0732-1.1012	9739.9	75	8979	2	P20065
R.AQPAPKPEPSFSEYASVQVQRK	57.79	2443.25	22	1.2	815.423	3	12.22	1.0877-1.1157	1201.5	75	9149	1	P97797
L.TAKELTEEKET.A	57.77	1277.63	11	-1.9	639.822	2	6.81	0.9596-0.9878	2418.6	75	1229	1	P14152
M.VEKGIIDPTKVVRTALLDA.A	57.75	2037.18	19	-3.6	680.064	3	20.81	0.8886-0.9168	2743.1	75	18593	1	P63038
L.ASLSTFQQMWISKQEYDESGPSIVHRKCF	57.74	3401.62	29	0.8	851.41	4	18.69	1.0249-1.0530	12669	75	16691	3	P60710
L.ASLSTFQQMWISKQEYDESGPSIVHRKCF	57.74	3401.62	29	0.8	851.41	4	18.69	1.0249-1.0530	12669	75	16691	3	P63260
E.HGIQPDGQMPSDKTIGGGDDSFN.T	57.74	2372.03	23	-0.5	791.683	3	12.45	0.9303-0.9585	1235.1	75	9507	1	P68369
G.YTAPPYGQPQPG.F	57.74	1274.59	12	0.7	1275.6	1	11.21	1.5586-1.5861	0	75	7618	0	Q68FD5
G.LTAPPGSKEAEAQANQQA	57.71	1809.89	18	-1.9	905.946	2	9.1	1.1023-1.1303	8069.6	75	4368	1	Q9JJU8
P.GGGQVEVKSEKLDF.K	57.69	1491.76	14	1.3	746.885	2	12.51	1.0833-1.1113	1711.9	75	9576	2	P10637
L.MSASSVFQTTDTKSKRK	57.68	1900.97	17	1.5	634.663	3	8.72	0.8999-0.9281	10926	75	3816	3	Q78YZ6
K.QEYDESGPSIVHRKCF	57.63	1893.87	16	-0.4	632.295	3	11.47	0.8626-0.8908	31838	75	7976	4	P60710
K.QEYDESGPSIVHRKCF	57.63	1893.87	16	-0.4	632.295	3	11.47	0.8626-0.8908	31838	75	7976	4	P63260
A.NPRRPIAQWHTLQVEEEVDAMLAVKK	57.63	3057.62	26	-2.4	612.528	5	18.61	0.9315-0.9596	4092.3	75	16664	1	P46096
I.VTPRTPPPSQGKG.G	57.55	1320.71	13	2.3	661.365	2	8.58	0.9833-1.0114	13204	75	3687	7	P04370
K.SGKEVKGEEKGENQNSKFEVRLL.R	57.54	2604.35	23	2.3	652.095	4	11.5	0.9529-0.9810	1858.4	75	8048	1	P16014
N.SINKALASETNGTDSNGSNSSNIQ	57.53	2408.11	24	-0.3	1205.06	2	10.02	1.2709-1.2987	4259.2	75	5600	1	P63328
E.HGIDPTGTYHGDSDLQ.L	57.51	1711.74	16	-1.3	856.876	2	10.3	1.0810-1.1090	2343.5	75	6128	1	P99024
E.HGIDPTGTYHGDSDLQ.L	57.51	1711.74	16	-1.3	856.876	2	10.3	1.0810-1.1090	2343.5	75	6128	1	P68372
E.HGIDPTGTYHGDSDLQ.L	57.51	1711.74	16	-1.3	856.876	2	10.3	1.0810-1.1090	2343.5	75	6128	1	Q9D6F9
T.LLQDQEGDMDHGLK.E	57.5	1597.74	14	-1.3	799.875	2	10.47	1.1001-1.1281	2737.9	75	6420	2	P10637
Y.AKDVKFGADARALM.L	57.47	1491.79	14	-4.8	498.266	3	12.22	0.7697-0.7980	28299	75	9090	2	P63038
M.EQRLEQGQAIDDLMPAQK	57.46	2069.02	18	-1	690.678	3	14.12	0.8818-0.9100	2859.9	75	11969	2	Q04447
MLRQILGQAKKHPSLIPLF.V	57.45	2189.29	19	-0.9	548.327	4	19.05	0.7912-0.8196	33430	75	17010	2	Q62425
E.WDDYVPKLYEQLSGK	57.44	1839.9	15	-1.5	614.306	3	19.27	0.8920-0.9202	8932.6	75	17243	3	P70296
W.FYIGEIIGKRGIVGYDV	57.43	1898.03	17	2.1	633.684	3	21.28	0.8592-0.8874	233590	75	18944	2	Q9CPQ8
M.APRKGKEKKEEQVISLGPQVAEGENVFG.V	57.41	3023.6	28	3.1	756.909	4	14.55	0.9484-0.9765	12516	75	12556	1	P62264
C.GLLSDRLHISPDRVYINYYD.M	57.38	2408.21	20	1.8	803.744	3	18.57	0.9686-0.9968	646.97	75	16670	1	P34884
F.KVVPEMTEILKK.K	57.34	1413.83	12	-6.8	472.278	3	12.5	0.7481-0.7765	2311.4	75	9545	2	Q99LC5
K.QEYDESGPSIVHRKC.F	57.32	1746.8	15	0.6	583.273	3	8.63	0.8377-0.8660	26286	75	3690	3	P60710
K.QEYDESGPSIVHRKC.F	57.32	1746.8	15	0.6	583.273	3	8.63	0.8377-0.8660	26286	75	3690	3	P63260
P.GGAGGARGGAGGGP.S	57.31	997.469	14	-1.5	499.74	2	6.07	0.7856-0.8139	5747.7	75	430	1	P60761
M.PGGLLLGDEAPNFEANTTIGRIRFH.D	57.31	2694.39	25	0.9	674.603	4	20.04	0.9281-0.9563	21351	75	17980	1	O08709
R.SGSAKVAFSATRSTNH.E	57.29	1619.8	16	-0.2	810.906	2	7.41	1.1359-1.1638	2022.5	75	2087	2	Q8BGU2
Q.EYDESGPSIVHRK.C	57.28	1515.73	13	-1.7	758.87	2	7.78	1.0103-1.0384	10008	75	2552	2	P60710
Q.EYDESGPSIVHRK.C	57.28	1515.73	13	-1.7	758.87	2	7.78	1.0103-1.0384	10008	75	2552	2	P63260
L.LAMAAFPKKQN	57.28	1217.66	11	-3.3	609.833	2	10.61	1.0035-1.0316	248970	75	6600	3	P48771
M.PKPHSEAGTAFIQTQQLHAAM(+15.99).A	57.27	2278.12	21	2.4	760.379	3	11.36	0.9529-0.9810	821.64	75	7849	1	P52480	Oxidation (M)	M21:Oxidation (M):1000.00
D.EEAEAPTGKRVAEDDEDDDVDTKKQKTEE.D	57.27	3276.48	29	0.5	820.125	4	7.07	0.9777-1.0058	1174.2	75	1609	1	P26350
L.EHGIQPDGQMPSDKTIGGGDD.S	57.26	2152.93	21	3.6	718.652	3	10.66	0.8920-0.9202	994.52	75	6781	1	P68369
L.EHGIQPDGQMPSDKTIGGGDD.S	57.26	2152.93	21	3.6	718.652	3	10.66	0.8920-0.9202	994.52	75	6781	1	P68368
S.REKMDLTAKELTEEKET.A	57.2	2050.03	17	1.6	684.348	3	9.78	0.9833-1.0114	13794	75	5360	2	P14152
A.GEEPTEESEKPLT.Q	57.19	1444.66	13	-2.1	723.332	2	8.81	0.9934-1.0215	4501.4	75	3946	1	P14873
Q.PTVGMNFKTPRGAV	57.19	1473.78	14	0.1	737.894	2	13.98	1.0687-1.0967	1033.3	75	11758	1	P63276
E.TQEKNPLPSKETIEQEKQAG.E	57.17	2254.14	20	-1.3	752.386	3	8.94	0.9450-0.9732	2679.3	75	4206	1	P20065
H.NPHVNPLPTGYEDE	57.16	1580.71	14	1.1	791.361	2	12.84	1.0619-1.0900	3212.4	75	9977	1	P43024
Q.WHEKALAVGGLGSIIRVLTARKTV	57.16	2574.51	24	0	644.634	4	21.19	0.9348-0.9630	7005.4	75	18882	2	Q9D898
M.EPEGESYEDSPQEE.Y	57.15	1623.61	14	-0.2	812.808	2	8.92	1.0361-1.0642	11759	75	4215	1	Q91ZZ3
F.VKMLPDKDCRYALYD.A	57.15	1828.89	15	-2.4	610.633	3	13.4	0.8196-0.8479	29921	75	10784	1	P18760
M.VHLTDAEKAA.V	57.11	1053.55	10	2.4	527.78	2	7.96	0.8580-0.8863	5391.2	75	2854	1	P02088
G.ATGQAPPSSKGEEATGCAQESQRVETS	57.11	2705.22	27	-3.8	902.741	3	8.18	1.1292-1.1571	6923.6	75	3099	2	Q3UHL1
E.ALVGKDMANQVKAPLVLK.D	57.1	1894.11	18	-0.2	632.375	3	14.63	1.0024-1.0305	1617.4	75	12663	1	Q99LX0
L.WEGLTVDDIKKSTG.C	57.1	1547.78	14	0.9	774.898	2	14.34	1.0855-1.1135	2612.2	75	12345	2	Q9D0K2
V.DTSSEITTKDLKEKKEVVE.E	57.08	2178.13	19	4.4	727.051	3	12.17	0.9754-1.0035	568.2	75	9093	1	P26350
F.FCETGAGKHVPRA.V	57.07	1371.67	13	0.4	686.842	2	7.51	1.0069-1.0350	593.35	75	2266	1	P68368
D.YVATSIHEAVTK.I	57.07	1317.69	12	-1.2	659.851	2	9.33	1.0092-1.0372	3989.5	75	4661	1	P05201
S.KQEYDESGPSIVH.R	57.04	1487.69	13	3.4	744.852	2	9.21	1.0035-1.0316	1263.8	75	4543	1	P60710
S.KQEYDESGPSIVH.R	57.04	1487.69	13	3.4	744.852	2	9.21	1.0035-1.0316	1263.8	75	4543	1	P63260
G.SIIRVLTARKTV	57	1355.86	12	-5.9	452.957	3	12.3	0.7606-0.7890	6075.7	75	9193	1	Q9D898
F.KNIVTPRTPPPSQGKG.G	56.99	1675.94	16	3.6	559.654	3	7.23	0.8750-0.9032	29305	75	1748	2	P04370
S.SRFEEEIKAEQEERK.K	56.98	1906.94	15	-3.9	477.739	4	8.82	0.7413-0.7697	1530.7	75	4016	1	Q9D8Y0
Y.SEAAADREDDPNFFK.M	56.98	1710.75	15	1.3	856.38	2	11.55	1.1169-1.1448	49287	75	8066	3	P26443
G.RLLVVYPWTQRYFD.S	56.97	1854.98	14	-2.8	619.33	3	20.94	0.8241-0.8524	3842.6	75	18682	1	P02088
E.IGLAKDDQLKVHGF	56.96	1539.84	14	-3.1	514.285	3	13.58	0.8196-0.8479	9235.4	75	11184	1	P48024
Y.ASKPTLNEVVIVSAIRTPIGSFLG.S	56.95	2468.4	24	-1.5	823.804	3	25.15	0.9900-1.0181	1289.3	75	23017	2	Q8QZT1
L.DRPASPPSVPGGSQQGTPEE.A	56.92	1991.92	20	1.3	996.965	2	9.99	1.1426-1.1706	827.82	75	5627	1	Q0VGU4
K.ERFDQSGKGKGKAG.R	56.92	1463.75	14	-1.8	488.921	3	5.69	0.7810-0.8094	1356.2	75	162	1	Q7TQD2
F.FKFNTPQQPKKK	56.92	1489.84	12	-3.2	497.618	3	7.89	0.7776-0.8060	5216.5	75	2813	2	Q9CZ30
M.IVDNTTMQLVSRPQQ.F	56.92	1728.88	15	-0.1	865.447	2	13.28	1.1068-1.1348	1117.7	75	10745	1	P70404
C.EVRPQVHPNYRVTV	56.9	1692.91	14	4.2	565.31	3	10.89	0.9157-0.9439	44108	75	6935	1	Q9WTT4
F.NSHVVGAYQNQEQ	56.87	1472.66	13	-0.3	737.337	2	7.69	0.9979-1.0260	1518.4	75	2484	1	Q3UV70
H.GIQPDGQMPSDKTIGGGDDS.F	56.86	1973.86	20	4.2	987.941	2	11.52	1.1661-1.1940	1762.1	75	8079	1	P68369
H.GIQPDGQMPSDKTIGGGDDS.F	56.86	1973.86	20	4.2	987.941	2	11.52	1.1661-1.1940	1762.1	75	8079	1	P68368
K.GEEGAKAEAEKC.S	56.86	1220.53	12	-1.8	611.272	2	6.44	0.9145-0.9427	2767.9	75	828	1	P28184
D.IDMDAPETERAAVAIQS.Q	56.85	1815.87	17	1	908.939	2	14.44	1.1415-1.1694	2564.5	75	12452	1	P63054
T.IALILGVAFLARKK	56.85	1511.99	14	-3.7	505.001	3	20.54	0.8105-0.8388	2833.1	75	18316	1	Q9JKC6
V.LREPITVSSEQMSHFRTL.N	56.83	2130.09	18	-1.7	711.034	3	17.41	1.0485-1.0765	0	75	15746	0	P00920
N.SKVAFSAVRSTN.H	56.83	1265.67	12	1.8	633.843	2	8.76	0.9517-0.9799	13674	75	3886	2	Q8BME9
F.ATASAAAPVSSAKPSSDL.L	56.79	1629.82	18	1.1	815.917	2	10.68	1.0687-1.0967	1125	75	6769	1	Q61548
M.PKPHSEAGTAFIQTQQLHAAMADTFLEHM.C	56.74	3206.53	29	1.3	802.638	4	20.17	1.0552-1.0833	0	75	18133	0	P52480
K.N(+.98)IVTPRTPPPSQGKG.G	56.73	1548.83	15	-1.1	775.418	2	8.53	1.0395-1.0676	12241	75	3686	2	P04370	Deamidation (NQ)	N1:Deamidation (NQ):183.46
T.VLKYLPGPLQDMFK.K	56.72	1647.91	14	-6	550.304	3	21.3	0.7753-0.8037	16448	75	18952	3	P84086
T.AKELTEEKET.A	56.71	1176.59	10	0.1	589.3	2	6.5	0.9111-0.9394	14117	75	870	1	P14152
G.SGFAAPFFIVRHQLLKK	56.7	1958.13	17	2.4	653.716	3	18.18	0.9337-0.9619	45562	75	16392	3	P17665
M.PFSN(+.98)SHNTQKLR.F	56.69	1428.71	12	3.2	715.363	2	6.99	1.0294-1.0575	4364.2	75	1501	2	Q04447	Deamidation (NQ)	N4:Deamidation (NQ):65.81
L.MSASSVFQTTDTKSK.R	56.69	1616.77	15	0.1	809.391	2	10.93	1.1157-1.1437	4210.9	75	7080	2	Q78YZ6
E.GDDDTSRMEE.V	56.67	1153.42	10	-0.7	577.715	2	7.03	0.8773-0.9055	9567.8	75	1509	1	P07901
E.TQEKNPLPSKETIEQEKQ.A	56.66	2126.09	18	-1	709.7	3	8.66	0.9878-1.0159	3531	75	3790	2	P20065
A.RENEMDENLEQVSGIIGNLR.H	56.62	2315.12	20	2.4	772.713	3	20.74	1.0204-1.0485	846.73	75	18569	1	P60879
M.PKPHSEAGTAFIQTQQLHAAMA.D	56.61	2333.16	22	-2.6	778.723	3	13.41	0.9664-0.9945	1872	75	10929	1	P52480
E.ELEEGQKGVGDGTVS.W	56.55	1503.71	15	2.5	752.86	2	8.61	1.0069-1.0350	1322.6	75	3763	1	Q9D2M8
E.ELEEGQKGVGDGTVS.W	56.55	1503.71	15	2.5	752.86	2	8.61	1.0069-1.0350	1322.6	75	3763	1	Q9CZY3
G.VIYVPLTDKEKQWSRWK	56.54	2175.18	17	0	544.802	4	14.93	0.8286-0.8569	38728	75	13116	3	P23506
S.SDARDLSAKETKTLLAAGDKDGDGKIGVEEFS.T	56.53	3322.65	32	2.9	831.671	4	14.82	0.9957-1.0238	877.78	75	13018	1	P32848
L.WTSDTQGDEAEAGEGG.E	56.53	1608.62	16	2.9	805.316	2	9.11	1.0193-1.0474	1093.8	75	4421	1	P63101
A.YDIAKAAKQLVTITTREKKQ	56.51	2304.32	20	1.2	577.086	4	15.96	0.8614-0.8897	3633.3	75	14459	1	Q68FF6
H.AAEHPDDTEDPKSKKDAKSNYKM.M	56.5	2604.21	23	-0.7	652.058	4	6.46	0.8626-0.8908	809.34	75	875	1	Q9R0P4
L.IKTVETRDGQVINETSQHHDD.L	56.48	2421.15	21	-2.9	808.054	3	7.79	0.9788-1.0069	1526.6	75	2633	2	P20152
D.FSREKMDLTAKELTEEKET.A	56.47	2284.13	19	2.7	762.383	3	11.47	1.0283-1.0563	1518.8	75	8096	1	P14152
L.LPAGWVLSHLESYKKRE	56.47	2012.08	17	-1.8	504.026	4	16.59	0.7651-0.7935	2151.7	75	15072	1	Q64445
V.PQAPPVLVFK.L	56.44	1094.65	10	-8.3	548.326	2	23.25	0.8648-0.8931	8335.2	75	21085	2	P05201
M.SSGAHGEEGSARMW.K	56.43	1460.61	14	-4.8	487.874	3	9.65	0.7629-0.7912	1143.8	75	5159	1	P43024
S.EPGEEPQHPSPP	56.4	1299.57	12	-0.4	650.792	2	8.64	0.9292-0.9574	8598.4	75	3613	1	Q60829
N.ALRYTTKHLNDETTSKQIRSM.L	56.4	2492.28	21	3.1	624.078	4	9.26	0.9123-0.9405	1955.7	75	4603	1	Q921M7
P.FAKLVRPPVQVYG.I	56.39	1472.85	13	-0.3	737.43	2	14.57	1.0833-1.1113	9971.3	75	12604	3	Q9DB20
D.TVLKYLPGPLQDMFK.K	56.38	1748.95	15	-6	583.987	3	22.94	0.7912-0.8196	137020	75	20747	6	P84086
A.AQGRYEGSGDGGAAAQSL.Y	56.38	1693.77	18	0.5	847.888	2	9.39	1.0608-1.0889	1601.7	75	4754	1	P05063
S.AMTEEAAVAIKAMAK	56.38	1533.79	15	2.6	767.902	2	15.5	1.1493-1.1773	1786.7	75	13925	2	P63242
Y.DNEYGYSNRVVD.L	56.37	1429.61	12	0.4	715.811	2	10.66	0.9990-1.0271	5108.7	75	6678	1	P16858
M.VEKGIIDPTKVVRTALL.D	56.35	1851.12	17	-3.2	618.043	3	18.86	0.8614-0.8897	642.03	75	16951	1	P63038
S.VNVDYSKLKKEGPDF	56.34	1737.89	15	0.9	869.953	2	12.53	1.1460-1.1739	9915.9	75	9575	2	Q62425
T.ISQATPSSVSRGTAPSDN.R	56.33	1773.85	18	-1.2	887.929	2	8.25	1.1202-1.1482	788.86	75	3304	1	Q9CZ44
A.AQASAAPKAGTATGRIVA.V	56.32	1639.9	18	-1.2	820.955	2	8.78	1.1292-1.1571	2478.9	75	3937	2	P56480
K.SKLKKTETQEKNPLPSKETIEQEKQAG.E	56.31	3068.64	27	3	768.166	4	7.71	1.0058-1.0339	821.24	75	2530	1	P20065
L.YEPIDDGSESQ.V	56.3	1238.49	11	-10.9	1239.48	1	9.63	1.5333-1.5608	0	75	5169	0	P50396
V.VDNGSGMCK.A	56.29	909.368	9	0.1	910.374	1	10.04	1.1471-1.1750	3002.4	75	5779	1	P60710
L.ISWYDNEYGYSNRVVDL.M	56.29	2091.95	17	-3.6	1046.98	2	20.2	1.2063-1.2342	462.61	75	18114	1	P16858
G.GTAYAIYLLAMAAFPKKQN	56.29	2070.1	19	-3	1036.05	2	25.52	1.3143-1.3420	3950.9	75	23319	2	P48771
A.ANEKAVHADF.F	56.29	1100.53	10	1.7	551.269	2	8.46	0.8863-0.9145	2817	75	3456	1	Q3U898
M.PHSYPALSAEQKKELS.D	56.28	1783.91	16	1.4	595.643	3	9.49	0.9551-0.9833	3942	75	4855	1	P05063
C.DIRPEIHENYRING	56.28	1724.86	14	0.8	575.959	3	11.35	0.8897-0.9179	10670	75	7731	2	Q9CR51
D.AIQTGVDNPGHPYIM(+15.99)T.V	56.27	1728.81	16	2.8	865.415	2	12.91	1.1180-1.1460	2062.6	75	10117	1	Q04447	Oxidation (M)	M15:Oxidation (M):1000.00
L.ISYDKAASKSIVNNGHSFN.V	56.26	2051.01	19	1.3	684.676	3	10.29	0.9010-0.9292	1111.6	75	6127	1	P00920
G.VSLAVCKAGAVEKGVPLYR.H	56.26	1959.1	19	1.8	654.039	3	14.46	0.9833-1.0114	610.55	75	12494	1	P17182
F.STASSSVPNQAPQPSN.W	56.26	1570.72	16	0.1	786.366	2	8.24	1.0181-1.0462	2301.4	75	3230	1	Q9CR95
G.SGGPPPTGEEDTSEKDE.L	56.26	1730.71	17	3.1	866.364	2	7.16	1.0563-1.0844	666.2	75	1662	1	P20029
L.GDEETVRKAMEAVAAQGKVK.K	56.25	2116.09	20	2.3	706.372	3	14.08	1.0170-1.0451	8733.6	75	11928	2	Q9DBJ1
C.ETALHHIHDGIGAMVKNVLELTGK	56.18	2582.36	24	2.8	646.598	4	21.95	0.9551-0.9833	1288.2	75	19819	1	Q9D172
F.FKDGLEMEKC	56.17	1198.54	10	2	600.275	2	11.02	0.9563-0.9844	20987	75	7186	4	P63028
H.Q(+.98)SGFSLSGAQIDDNIPRRTTQ.R	56.16	2291.11	21	3.6	764.713	3	14.82	0.9213-0.9495	4054.2	75	12958	1	O08553	Deamidation (NQ)	Q1:Deamidation (NQ):143.22
A.IYLLAMAAFPKKQN	56.15	1606.89	14	-4.7	804.447	2	19.38	1.1773-1.2052	5664.7	75	17289	2	P48771
L.YCLEHGIQPDGQMPSDK.T	56.12	1916.84	17	-2.8	639.95	3	12.11	0.8286-0.8569	1965.8	75	8969	1	P68369
L.YCLEHGIQPDGQMPSDK.T	56.12	1916.84	17	-2.8	639.95	3	12.11	0.8286-0.8569	1965.8	75	8969	1	P68368
M.PKPHSEAGTAFIQTQQLHA.A	56.12	2060.04	19	-1.4	687.686	3	11.8	0.8942-0.9224	3534.8	75	8554	1	P52480
T.AKELTEEKETA.F	56.11	1247.62	11	-2.4	624.817	2	6.72	0.9416-0.9698	0	75	1208	0	P14152
S.HLESYKKRE	56.08	1188.63	9	-0.3	397.214	3	5.76	0.7470-0.7753	7637	75	193	2	Q64445
N.AKVAVLGASGGIGQPLSL.L	56.06	1636.95	18	-3.5	819.478	2	19.65	1.1258-1.1538	988.88	75	17621	1	P08249
M.PKPHSEAGTAFIQTQQLHAAMADTFLEH.M	56.02	3075.49	28	0.3	769.877	4	17.75	0.9190-0.9472	11031	75	15950	2	P52480
L.PAGWVLSHLESYKKRE	56.01	1899	16	-9.8	475.752	4	13.84	0.7333-0.7617	13740	75	11547	6	Q64445
M.VAYWRQAGLSYIRFS.Q	56	1815.94	15	-2	606.318	3	18.74	0.8139-0.8422	2809.4	75	16775	1	P56382
L.DWVPYINGKFKKDD	55.98	1723.86	14	-2.9	575.623	3	14.65	0.8365-0.8648	137660	75	12697	5	Q9CPX8
L.NQEQAEQGREHLA.K	55.93	1508.7	13	2	755.355	2	7.01	1.0170-1.0451	3669.4	75	1565	2	Q03517
T.TVHAITATQKTVDGPSGKLWR.D	55.91	2265.22	21	1.2	567.312	4	11.28	0.8942-0.9224	7506.5	75	7635	3	P16858
A.AGDKDGDGKIGVEE.F	55.87	1388.64	14	0.9	695.327	2	7.57	0.9630-0.9912	8856.9	75	2260	2	P32848
N.FVKLISWYDNEYGYSNRVVDL.M	55.8	2579.27	21	-2	860.76	3	21.99	0.9957-1.0238	13137	75	19734	1	P16858
S.DRLHISPDRVYINY.Y	55.8	1759.9	14	-3.5	587.637	3	14.83	0.8207-0.8490	109370	75	12854	2	P34884
D.TVLKYLPGPLQDMFKK	55.8	1877.05	16	3.6	626.691	3	19.86	0.9168-0.9450	7562.2	75	17807	3	P84086
A.N(+.98)GKSADCSVEEEPWKREK	55.79	2091.95	18	-0.7	523.994	4	9.12	0.7890-0.8173	4080	75	4373	2	P43006	Deamidation (NQ)	N1:Deamidation (NQ):1000.00
A.VRLLLPGELAKHAVSEGTKAVTKYTSSK	55.79	2982.69	28	-0.1	597.543	5	17.36	0.8727-0.9010	10495	75	15674	1	Q6ZWY9
A.VRLLLPGELAKHAVSEGTKAVTKYTSSK	55.79	2982.69	28	-0.1	597.543	5	17.36	0.8727-0.9010	10495	75	15674	1	Q64478
A.VRLLLPGELAKHAVSEGTKAVTKYTSSK	55.79	2982.69	28	-0.1	597.543	5	17.36	0.8727-0.9010	10495	75	15674	1	P10853
A.VRLLLPGELAKHAVSEGTKAVTKYTSSK	55.79	2982.69	28	-0.1	597.543	5	17.36	0.8727-0.9010	10495	75	15674	1	P70696
A.VRLLLPGELAKHAVSEGTKAVTKYTSSK	55.79	2982.69	28	-0.1	597.543	5	17.36	0.8727-0.9010	10495	75	15674	1	Q9D2U9
A.VRLLLPGELAKHAVSEGTKAVTKYTSSK	55.79	2982.69	28	-0.1	597.543	5	17.36	0.8727-0.9010	10495	75	15674	1	Q8CGP0
A.VRLLLPGELAKHAVSEGTKAVTKYTSSK	55.79	2982.69	28	-0.1	597.543	5	17.36	0.8727-0.9010	10495	75	15674	1	Q64475
A.VRLLLPGELAKHAVSEGTKAVTKYTSSK	55.79	2982.69	28	-0.1	597.543	5	17.36	0.8727-0.9010	10495	75	15674	1	P10854
A.VRLLLPGELAKHAVSEGTKAVTKYTSSK	55.79	2982.69	28	-0.1	597.543	5	17.36	0.8727-0.9010	10495	75	15674	1	Q8CGP2
A.VRLLLPGELAKHAVSEGTKAVTKYTSSK	55.79	2982.69	28	-0.1	597.543	5	17.36	0.8727-0.9010	10495	75	15674	1	Q64525
A.AN(+.98)GKSADCSVEEEPWKREK	55.74	2162.99	19	3.1	722.005	3	8.87	0.9089-0.9371	10266	75	4058	4	P43006	Deamidation (NQ)	N2:Deamidation (NQ):1000.00
S.VAEASKNETGGGEG.V	55.74	1304.58	14	0.8	653.298	2	6.1	0.9010-0.9292	593.62	75	492	1	P53810
F.ADVEKAHINIQ.D	55.73	1236.65	11	2.8	619.331	2	9.45	0.9529-0.9810	1349.4	75	4875	1	Q9QZX7
M.TVGAVAGDEESYDVFK.D	55.72	1685.78	16	-2.8	843.892	2	15.5	1.1191-1.1471	2189.7	75	13891	1	Q04447
Y.AKDVKFGADARALMLQ.G	55.72	1732.93	16	0	578.649	3	14.23	0.8162-0.8445	17638	75	12085	2	P63038
L.MTAEAAQRLNVKPLA.R	55.7	1611.88	15	-0.3	806.943	2	12.64	1.1549-1.1828	1146.2	75	9756	1	Q8QZT1
Y.AAQ(+.98)ASAAPKAGTATGRIVA.V	55.69	1711.92	19	0.8	856.967	2	9.2	1.1638-1.1918	779.74	75	4529	1	P56480	Deamidation (NQ)	Q3:Deamidation (NQ):1000.00
L.VQEDEQDNCEETTNEKKDQ	55.69	2280.93	19	-2.9	761.313	3	6.72	0.9923-1.0204	3179.5	75	1144	1	Q9CX60
Y.MVGPIEEAVAKADKLAEEHGS	55.67	2180.08	21	-1	546.025	4	19.08	0.8682-0.8965	37305	75	17042	2	P56480
A.VQKLMVHNWEYLGKQLQSEQPQTAAARS	55.59	3239.65	28	5.9	810.923	4	15.39	1.0305-1.0586	0	75	13829	0	Q8BVE3
M.PGGLLLGDEAPNFEANTTIGRIRFHDF.L	55.57	2956.48	27	1.2	740.127	4	21.41	0.9686-0.9968	5349.2	75	19087	1	O08709
G.LFEDTNLCAIHAKRVTIMPKDIQLARRIRGERA	55.57	3834.1	33	1.3	767.826	5	15.09	0.9878-1.0159	5843	75	13454	1	P68433
G.LFEDTNLCAIHAKRVTIMPKDIQLARRIRGERA	55.57	3834.1	33	1.3	767.826	5	15.09	0.9878-1.0159	5843	75	13454	1	P84228
G.LFEDTNLCAIHAKRVTIMPKDIQLARRIRGERA	55.57	3834.1	33	1.3	767.826	5	15.09	0.9878-1.0159	5843	75	13454	1	P02301
G.LFEDTNLCAIHAKRVTIMPKDIQLARRIRGERA	55.57	3834.1	33	1.3	767.826	5	15.09	0.9878-1.0159	5843	75	13454	1	P84244
S.EAREDMAALEKDYEE.V	55.56	1797.77	15	-3	600.261	3	12.54	0.8048-0.8331	3013.6	75	9573	1	P68369
S.EAREDMAALEKDYEE.V	55.56	1797.77	15	-3	600.261	3	12.54	0.8048-0.8331	3013.6	75	9573	1	P68368
L.VDAMNGKEGVVE.C	55.55	1246.59	12	0.4	624.299	2	9.55	0.9540-0.9822	2482.1	75	4987	1	P08249
L.DTVLKYLPGPLQDMFK.K	55.51	1863.98	16	-6.2	622.329	3	24.39	0.8082-0.8365	27797	75	22078	2	P84086
M.PEEVHHGEEE.V	55.49	1190.48	10	-4.3	596.245	2	5.94	0.8874-0.9157	2130.2	75	349	1	P11499
R.KGPGPGGPGGAGGARGGAGGGPSGD	55.47	1903.89	25	0.2	635.635	3	6.85	0.8264-0.8547	3399.7	75	1281	1	P60761
T.SGNVGYLAHAIHQVTK	55.46	1693.89	16	-4.4	565.633	3	13.41	0.8365-0.8648	2162.5	75	10925	1	P05202
M.GIGKNTASKSVEAGGSTEGKYEEEAKHSNF.F	55.46	3111.47	30	3.2	778.876	4	9.66	1.0260-1.0541	1342.2	75	5165	1	Q9EPR4
K.Q(+.98)EYDESGPSIVHRK.C	55.45	1644.77	14	-2	549.263	3	8.16	0.8014-0.8298	10472	75	3086	2	P60710	Deamidation (NQ)	Q1:Deamidation (NQ):1000.00
K.Q(+.98)EYDESGPSIVHRKC.F	55.45	1747.78	15	0.7	874.897	2	8.86	1.0765-1.1045	6236.3	75	4031	2	P60710	Deamidation (NQ)	Q1:Deamidation (NQ):1000.00
K.Q(+.98)EYDESGPSIVHRK.C	55.45	1644.77	14	-2	549.263	3	8.16	0.8014-0.8298	10472	75	3086	2	P63260	Deamidation (NQ)	Q1:Deamidation (NQ):1000.00
K.Q(+.98)EYDESGPSIVHRKC.F	55.45	1747.78	15	0.7	874.897	2	8.86	1.0765-1.1045	6236.3	75	4031	2	P63260	Deamidation (NQ)	Q1:Deamidation (NQ):1000.00
A.EKLGGSAVISLEGKPL	55.45	1596.91	16	-3	533.307	3	15.94	0.7867-0.8150	19271	75	14476	3	P18760
Q.NVEDEAETKKVLG.L	55.43	1430.73	13	0.9	716.369	2	9.75	1.0114-1.0395	1675.2	75	5301	1	Q9Z0P4
F.LVQEDEQDNCEETTNEKKDQ	55.42	2394.01	20	1.3	799.011	3	7.36	1.0283-1.0563	7264.1	75	1938	2	Q9CX60
T.ADDRVNPCIGGVILFH.E	55.41	1724.87	16	-3.2	575.96	3	19.61	0.8422-0.8705	8162.9	75	17513	3	P05064
Q.RPQPPPPPPSAASPGATPGSATASAERAST.A	55.41	2810.39	30	2.3	937.805	3	10.24	1.0889-1.1169	1481.2	75	5998	1	O88935
K.KTETQEKNTLPTKETIEQEKRSE.I	55.4	2746.4	23	1.4	687.606	4	7.62	0.9269-0.9551	3480	75	2350	1	Q6ZWY8
L.TGWRPGSGFTNTMRVVPVP	55.38	2058.05	19	-2.2	687.02	3	18.66	0.8626-0.8908	22335	75	16694	1	P52480
T.APPGSKEAEAQANQQA	55.38	1595.75	16	1.1	798.883	2	7.19	1.0226-1.0507	863.34	75	1785	1	Q9JJU8
N.LHQSGFSLSGAQIDDNIPRRTTQ.R	55.37	2540.27	23	4.4	636.077	4	13.77	0.9957-1.0238	670.95	75	11498	1	O08553
L.LSSGFSLEDPQTHSNRIYR.M	55.34	2206.08	19	4.5	736.368	3	12.59	0.9461-0.9743	40940	75	9631	2	P11499
G.EVVKIFDKEG	55.33	1162.62	10	-0.5	582.317	2	11.52	0.9258-0.9540	1471	75	8154	1	Q9DBP5
L.MERLSVDYGKKSKLE.F	55.3	1781.93	15	0.5	594.984	3	9.46	0.8852-0.9134	1990.6	75	4837	1	P68369
L.MERLSVDYGKKSKLE.F	55.3	1781.93	15	0.5	594.984	3	9.46	0.8852-0.9134	1990.6	75	4837	1	P68368
W.ISKQEYDEAGPSIVHRK.C	55.28	1956.01	17	0.5	490.008	4	8.3	0.8241-0.8524	5143.5	75	3282	1	P68033
G.RILTGSSEPEAAPAPRRL.R	55.27	1920.05	18	2.7	641.025	3	10.3	0.9641-0.9923	8182	75	6038	2	Q9QXV0
A.SQPDVDGFLVGGASLKPEFVDIINAKQ	55.23	2843.47	27	3	948.831	3	23.16	1.0507-1.0788	1409.7	75	21032	1	P17751
Q.VHSKPAREQLGVLD.I	55.2	1547.84	14	0.8	774.927	2	9.45	1.0608-1.0889	17620	75	4780	2	Q64445
D.YNIQKESTLHLVLRLR.G	55.18	1982.14	16	1.9	661.721	3	21.66	0.9585-0.9867	45982	75	19202	2	P62984
D.YNIQKESTLHLVLRLR.G	55.18	1982.14	16	1.9	661.721	3	21.66	0.9585-0.9867	45982	75	19202	2	P62983
D.YNIQKESTLHLVLRLR.G	55.18	1982.14	16	1.9	661.721	3	21.66	0.9585-0.9867	45982	75	19202	2	P0CG49
D.YNIQKESTLHLVLRLR.G	55.18	1982.14	16	1.9	661.721	3	21.66	0.9585-0.9867	45982	75	19202	2	P0CG50
L.VVDNGSGMCKAG.F	55.17	1136.5	12	1.5	569.254	2	7.64	0.8727-0.9010	2942.4	75	2405	1	P60710
I.GEIIGKRGIVGYDV	55.15	1474.81	14	-2.1	738.411	2	17.45	1.0732-1.1012	3282.8	75	15700	2	Q9CPQ8
M.PFSNSHNTQKLRFPAED.E	55.14	1986.95	17	4.5	663.327	3	11.05	0.9337-0.9619	1546	75	7296	1	Q04447
L.KYLPGPLQD.M	55.14	1029.55	9	-0.2	515.781	2	13.26	0.8524-0.8807	29242	75	10575	1	P84086
L.ELQRSANSNPAMAPRE.R	55.14	1769.85	16	2	590.956	3	7.99	0.8637-0.8920	926.88	75	2961	1	P60041
K.NPLPSKETIEQEKQAG.E	55.11	1767.9	16	0.3	884.956	2	9.38	1.1202-1.1482	16996	75	4702	5	P20065
Q.GVASVAEKTKEQASH.L	55.11	1540.78	15	-1.6	771.396	2	7.23	1.1012-1.1292	429.92	75	1828	2	Q91ZZ3
E.ARAQIGGPEAGKSEQSGAK	55.11	1840.94	19	-1.9	614.651	3	6.55	0.9168-0.9450	629	75	997	1	P14602
S.KGADKTVKGPDGLTALEATDNQAIKALLQ	55.09	2965.61	29	0.2	742.408	4	19.85	1.0698-1.0978	2485.9	75	17777	2	P62774
D.ERAPDKQAAAQPHTEIPEG.I	55.07	2044	19	1.7	682.339	3	8.08	0.8626-0.8908	878.28	75	3096	1	P10637
I.SKQEYDESGPSIVHR.K	55.03	1730.82	15	3.5	577.949	3	8.26	0.8750-0.9032	419.72	75	3360	1	P60710
I.SKQEYDESGPSIVHR.K	55.03	1730.82	15	3.5	577.949	3	8.26	0.8750-0.9032	419.72	75	3360	1	P63260
S.DRLHISPDRVYIN.Y	55.03	1596.84	13	-3	533.283	3	12.93	0.7742-0.8026	8770.2	75	10067	1	P34884
D.GRTLSDYNIQKESTLHLVLR.L	54.98	2342.27	20	-5.4	586.57	4	21.45	0.8524-0.8807	2394.6	75	19132	1	P62984
D.GRTLSDYNIQKESTLHLVLR.L	54.98	2342.27	20	-5.4	586.57	4	21.45	0.8524-0.8807	2394.6	75	19132	1	P62983
D.GRTLSDYNIQKESTLHLVLR.L	54.98	2342.27	20	-5.4	586.57	4	21.45	0.8524-0.8807	2394.6	75	19132	1	P0CG49
D.GRTLSDYNIQKESTLHLVLR.L	54.98	2342.27	20	-5.4	586.57	4	21.45	0.8524-0.8807	2394.6	75	19132	1	P0CG50
L.FRDSDILGKYVD	54.98	1426.71	12	3.1	714.362	2	15.06	1.0406-1.0687	6761.7	75	13250	2	Q64433
L.LEKFLIPNASQPESK.V	54.94	1699.91	15	-5.5	567.641	3	13.63	0.7629-0.7912	556.4	75	11356	1	P63101
D.DAIQTGVDNPGHPYIMT.V	54.9	1827.85	17	-1.1	914.927	2	15.43	1.1471-1.1750	931.22	75	13846	1	Q04447
V.MKQALGGATKDMGKMLG.G	54.9	1735.88	17	-1	579.631	3	12.09	0.8162-0.8445	5699.9	75	8925	1	P84086
V.CDIRPEIHENYRING	54.88	1827.87	15	2.5	610.297	3	15.02	0.8965-0.9247	4672	75	13246	1	Q9CR51
P.SKETIEQEKQAG.E	54.86	1346.67	12	-3	674.337	2	6.37	0.9439-0.9720	607.36	75	789	1	P20065
L.SAAATSAVPAPNHQPE.V	54.77	1546.74	16	0.9	774.375	2	8.79	1.0114-1.0395	2197.8	75	3912	1	P47738
R.DMRQTVAVGVIKAVDKKAAGAGKVTKSAQKAQKA.K	54.76	3452.96	34	2.3	691.599	5	12.48	0.9732-1.0013	0	75	9580	0	P10126
K.AMEAVAAQGKVKK	54.75	1329.74	13	-1.2	665.877	2	6.96	1.0260-1.0541	8395.8	75	1458	2	Q9DBJ1
L.PNIQAVLLPKKTESHHKAKGK	54.75	2323.35	21	1.8	775.456	3	14.99	1.0518-1.0799	1473.3	75	13372	1	C0HKE1
L.PNIQAVLLPKKTESHHKAKGK	54.75	2323.35	21	1.8	775.456	3	14.99	1.0518-1.0799	1473.3	75	13372	1	Q6GSS7
L.PNIQAVLLPKKTESHHKAKGK	54.75	2323.35	21	1.8	775.456	3	14.99	1.0518-1.0799	1473.3	75	13372	1	C0HKE9
L.PNIQAVLLPKKTESHHKAKGK	54.75	2323.35	21	1.8	775.456	3	14.99	1.0518-1.0799	1473.3	75	13372	1	C0HKE7
L.PNIQAVLLPKKTESHHKAKGK	54.75	2323.35	21	1.8	775.456	3	14.99	1.0518-1.0799	1473.3	75	13372	1	C0HKE6
L.PNIQAVLLPKKTESHHKAKGK	54.75	2323.35	21	1.8	775.456	3	14.99	1.0518-1.0799	1473.3	75	13372	1	C0HKE2
L.PNIQAVLLPKKTESHHKAKGK	54.75	2323.35	21	1.8	775.456	3	14.99	1.0518-1.0799	1473.3	75	13372	1	Q8BFU2
L.PNIQAVLLPKKTESHHKAKGK	54.75	2323.35	21	1.8	775.456	3	14.99	1.0518-1.0799	1473.3	75	13372	1	C0HKE5
L.PNIQAVLLPKKTESHHKAKGK	54.75	2323.35	21	1.8	775.456	3	14.99	1.0518-1.0799	1473.3	75	13372	1	C0HKE4
L.PNIQAVLLPKKTESHHKAKGK	54.75	2323.35	21	1.8	775.456	3	14.99	1.0518-1.0799	1473.3	75	13372	1	C0HKE3
L.PNIQAVLLPKKTESHHKAKGK	54.75	2323.35	21	1.8	775.456	3	14.99	1.0518-1.0799	1473.3	75	13372	1	C0HKE8
L.VFHSFGGGTGSG.F	54.73	1108.49	12	2.8	555.254	2	10.05	0.8705-0.8987	1957.7	75	5707	1	P68369
L.VFHSFGGGTGSG.F	54.73	1108.49	12	2.8	555.254	2	10.05	0.8705-0.8987	1957.7	75	5707	1	P68368
A.YTEVKTVTVKVPQKNS	54.73	1820	16	0.7	607.674	3	9.61	0.8965-0.9247	432.95	75	5108	1	P47738
Q.EKNPLPSKETIEQEKQAG.E	54.72	2025.04	18	0.3	676.018	3	8.81	0.8614-0.8897	3132.2	75	4012	2	P20065
S.KIREEYPDRIMN.T	54.71	1562.79	12	0	521.935	3	9.61	0.8286-0.8569	52651	75	4970	3	P99024
S.KIREEYPDRIMN.T	54.71	1562.79	12	0	521.935	3	9.61	0.8286-0.8569	52651	75	4970	3	P68372
S.KIREEYPDRIMN.T	54.71	1562.79	12	0	521.935	3	9.61	0.8286-0.8569	52651	75	4970	3	Q7TMM9
L.LVTLASHHPADFTPAVHASLDK.F	54.63	2326.21	22	4.2	776.411	3	13.22	1.0249-1.0530	8813.9	75	10644	2	P01942
K.QALGGATKDMGKMLG.G	54.63	1476.74	15	-0.7	739.376	2	12.81	1.0900-1.1180	7128.6	75	9939	1	P84086
S.AVYEGHVSCVK.L	54.62	1190.58	11	-0.7	596.293	2	8.49	0.9427-0.9709	1026	75	3627	1	P62774
D.ESGYVPGYKHAGTYDQKVQGGK	54.61	2368.14	22	0.7	593.042	4	8.29	0.8999-0.9281	2582.4	75	3278	1	Q7TQD2
L.MSASSVFQTTDTKSKR.K	54.61	1772.87	16	1.3	591.964	3	9.84	0.8682-0.8965	1534.9	75	5431	1	Q78YZ6
M.FQYDSTHGKFNGTVK.A	54.59	1727.83	15	-2.7	864.916	2	9.36	1.1079-1.1359	6890.6	75	4724	2	P16858
M.DLAANEKAVHADF.F	54.58	1399.67	13	3.5	700.845	2	12.65	1.0238-1.0518	620.3	75	9851	1	Q3U898
L.IVYKIRSADKRSKALKGPAPAHGHH	54.57	2736.54	25	2.2	685.142	4	6.83	0.9123-0.9405	58640	75	1248	2	P56379
D.DPKFEVIDKPQS	54.56	1401.71	12	-0.4	701.862	2	11.47	1.0058-1.0339	2163.1	75	7978	1	P97450
Q.ALDRPASPPSVPGGSQQGTPEEA.A	54.55	2247.08	23	-6.7	1124.54	2	11.57	1.2275-1.2553	361.27	75	8140	1	Q0VGU4
G.KDMANQVKAPLVLKD	54.53	1668.92	15	0.8	835.467	2	11.84	1.1079-1.1359	16157	75	8609	3	Q99LX0
A.APFFIVRHQLLKK	54.52	1595.97	13	-1.3	798.987	2	19.97	1.1292-1.1571	34722	75	17889	7	P17665
H.MFLQDEIIDKSYTPSKIRHA	54.52	2391.23	20	1.8	598.813	4	14.88	0.8750-0.9032	2549.9	75	13058	1	O70492
D.TLKKLNKTDEEISS	54.51	1604.86	14	7.5	803.442	2	7.41	1.0743-1.1023	245.04	75	2088	1	O08599
A.EQSSGELGPGNEPAAHS.L	54.5	1665.72	17	-1.1	833.866	2	8.36	1.0810-1.1090	636.69	75	3514	1	Q9QYR6
E.SRLDLIAQQMMPEVRGALFG.A	54.48	2231.16	20	-4.7	744.721	3	24.22	0.9134-0.9416	1389.9	75	22089	1	P50518
A.APAPAAGPGQMS.F	54.48	1053.49	12	-2.7	1054.49	1	10.57	1.2642-1.2920	0	75	6623	0	Q9D3D9
F.EITEQLEQNTSKGDD.L	54.47	1705.76	15	0.8	853.888	2	10.07	1.0597-1.0877	667.32	75	5825	1	Q8BHW2
V.GYLAHAIHQVTK	54.41	1336.73	12	2.9	669.37	2	17.53	1.0597-1.0877	0	75	15835	0	P05202
A.PFFIVRHQLLKK	54.39	1524.93	12	-4.7	763.466	2	18.14	1.1169-1.1448	38439	75	16252	7	P17665
A.GWVLSHLESYKKRE	54.39	1730.91	14	-5.2	577.973	3	21.88	0.8433-0.8716	1876.1	75	19665	1	Q64445
A.CQGKYTPSGQSGAAASESL.F	54.37	1840.83	19	5.5	921.423	2	10.28	1.1258-1.1538	799.94	75	6053	1	P05064
D.KVIQAQTAYSANPASQ.A	54.37	1675.85	16	0.7	838.932	2	9.72	1.0889-1.1169	1968.3	75	5258	1	O08992
E.MEQRLEQGQAIDDLMPAQK	54.34	2200.06	19	0	734.359	3	14.65	0.9563-0.9844	2815.2	75	12842	1	Q04447
F.FKFNTPQQPKK.K	54.34	1361.75	11	-6.5	454.918	3	8.94	0.7174-0.7458	1627.5	75	4158	1	Q9CZ30
Q.KESTLHLVLRLR.G	54.32	1463.89	12	1.1	732.953	2	21.59	1.0799-1.1079	5863	75	19252	1	P62984
Q.KESTLHLVLRLR.G	54.32	1463.89	12	1.1	732.953	2	21.59	1.0799-1.1079	5863	75	19252	1	P62983
Q.KESTLHLVLRLR.G	54.32	1463.89	12	1.1	732.953	2	21.59	1.0799-1.1079	5863	75	19252	1	P0CG49
Q.KESTLHLVLRLR.G	54.32	1463.89	12	1.1	732.953	2	21.59	1.0799-1.1079	5863	75	19252	1	P0CG50
S.SSESGAPEAAEEDPAA.A	54.32	1516.62	16	-2.6	759.312	2	9.23	0.9912-1.0193	1476.1	75	4557	1	Q6IRU5
Y.DATYETKESKKEDL.V	54.31	1655.79	14	0.6	828.9	2	7.38	1.0518-1.0799	2821	75	2033	2	P18760
Y.DATYETKESKKEDL.V	54.31	1655.79	14	0.6	828.9	2	7.38	1.0518-1.0799	2821	75	2033	2	P45591
P.GPGGPGGAGGARGGAGGGP.S	54.3	1362.64	19	1.1	682.326	2	7.04	0.9439-0.9720	997.04	75	1587	1	P60761
K.GPGPGGPGGAGGARGG.A	54.29	1177.56	16	1.2	589.786	2	6.76	0.8761-0.9044	1271.3	75	1205	1	P60761
L.Q(+.98)RPEPQQPPPAPGPGAAT.A	54.25	1795.89	18	3.8	898.951	2	9.25	1.1169-1.1448	980.87	75	4600	1	Q64332	Deamidation (NQ)	Q1:Deamidation (NQ):15.10
R.VSEHSSPEEEASPHQ.R	54.25	1648.7	15	0.2	550.572	3	6.82	0.8252-0.8535	1546.1	75	1287	1	Q60829
C.KGEEGAKAEAEKC.S	54.25	1348.63	13	-4.8	675.317	2	6.07	0.9337-0.9619	481.66	75	458	1	P28184
D.ESGPSIVHRK.C	54.24	1108.6	10	3.5	555.307	2	7.84	0.9055-0.9337	42851	75	2808	4	P60710
D.ESGPSIVHRK.C	54.24	1108.6	10	3.5	555.307	2	7.84	0.9055-0.9337	42851	75	2808	4	P63260
E.KNPLPSKETIEQEKQAGES	54.24	2112.07	19	1.4	705.03	3	8.58	0.8761-0.9044	6040.5	75	3723	2	P20065
L.EELEEGQKGVGDGTVS.W	54.23	1632.75	16	2.5	817.381	2	9.19	1.0507-1.0788	1087.5	75	4504	1	Q9D2M8
L.EELEEGQKGVGDGTVS.W	54.23	1632.75	16	2.5	817.381	2	9.19	1.0507-1.0788	1087.5	75	4504	1	Q9CZY3
F.DEWVKPKDMLGPK	54.2	1541.79	13	-2.3	514.935	3	12.35	0.7980-0.8264	22362	75	9282	2	P97807
D.QQRLIFAGKQLEDGRTLSDYNIQKESTLHLVLRLR.G	54.19	4138.28	35	1.4	828.662	5	21.58	1.0698-1.0978	3079.7	75	19365	1	P62984
D.QQRLIFAGKQLEDGRTLSDYNIQKESTLHLVLRLR.G	54.19	4138.28	35	1.4	828.662	5	21.58	1.0698-1.0978	3079.7	75	19365	1	P62983
D.QQRLIFAGKQLEDGRTLSDYNIQKESTLHLVLRLR.G	54.19	4138.28	35	1.4	828.662	5	21.58	1.0698-1.0978	3079.7	75	19365	1	P0CG49
D.QQRLIFAGKQLEDGRTLSDYNIQKESTLHLVLRLR.G	54.19	4138.28	35	1.4	828.662	5	21.58	1.0698-1.0978	3079.7	75	19365	1	P0CG50
E.GESYEDSPQEEYQ.E	54.19	1559.59	13	4.1	780.803	2	10.01	1.0159-1.0440	498.43	75	5717	1	Q91ZZ3
K.MFGIDKDAIVQAVKGLVTKG	54.19	2089.16	20	-2.3	697.391	3	24.05	0.9855-1.0137	9063.1	75	21786	2	P40142
K.QEYDESGPSIVHR.K	54.17	1515.7	13	1.5	758.854	2	9.4	1.0103-1.0384	15194	75	4732	2	P60710
K.QEYDESGPSIVHR.K	54.17	1515.7	13	1.5	758.854	2	9.4	1.0103-1.0384	15194	75	4732	2	P63260
L.QQ(+.98)HAEADGVEALDSTSHAKSG.Y	54.17	2137.95	21	-11.8	1069.97	2	8.85	1.2330-1.2609	0	75	4120	0	Q6PHU5	Deamidation (NQ)	Q2:Deamidation (NQ):0.00
T.EVEETIEATKAEEAK.D	54.16	1675.82	15	-1.7	838.911	2	9.31	1.1348-1.1627	240.38	75	4717	1	P08551
A.SLSTFQQMWISKQEYDESGPSIVHRKCF	54.15	3330.58	28	2.8	833.653	4	18.35	0.9979-1.0260	16874	75	16447	3	P60710
A.SLSTFQQMWISKQEYDESGPSIVHRKCF	54.15	3330.58	28	2.8	833.653	4	18.35	0.9979-1.0260	16874	75	16447	3	P63260
K.DVNAAIATIKTK.R	54.12	1243.71	12	0	622.862	2	11.87	1.0092-1.0372	1234.4	75	8645	1	P68369
F.DSAPEVAAAPKPDAAPS.I	54.1	1592.77	17	2.6	797.391	2	10.29	1.0440-1.0720	2796.2	75	6037	1	Q61548
G.KVKEGMNIVEAMERFGSRNGKTSKKITISDCG.Q	54	3512.79	32	2.3	703.565	5	15.48	0.9281-0.9563	46293	75	13933	1	P17742
S.SRFEEEIKAEQEERKKQAEEVKQRKAA.F	53.99	3273.71	27	0.2	655.747	5	9.31	0.8784-0.9066	2836.1	75	4658	2	Q9D8Y0
L.QWHEKALAVGGLGSIIRVLTARKTV	53.99	2702.57	25	1.1	676.649	4	21.25	0.9540-0.9822	1154	75	18967	1	Q9D898
E.ERPQRKAQPSQAAEEPAEKADEPMEH	53.99	2958.39	26	0.2	740.603	4	7.17	0.9675-0.9957	6212	75	1717	2	Q9R1P4
Q.VHSKPAREQLGVLDITIGLTS.C	53.96	2233.24	21	1	745.42	3	19.58	0.9213-0.9495	34939	75	17463	2	Q64445
N.SINKALASETN(+.98)GTDSN(+.98)GSNSSNIQ	53.96	2410.07	24	0.3	1206.04	2	10.49	1.2998-1.3276	4172.3	75	6498	2	P63328	Deamidation (NQ)	N11:Deamidation (NQ):85.05;N16:Deamidation (NQ):28.22
T.WGNQEFEQSKRKNPAMYEN(+.98)DK	53.94	2599.18	21	1.1	650.8	4	9.8	0.8840-0.9123	5404.4	75	5362	2	Q9CQ69	Deamidation (NQ)	N19:Deamidation (NQ):58.72
E.VRPQVHPNYRVTV	53.93	1563.86	13	0.8	522.294	3	10.32	0.8739-0.9021	9171	75	6112	2	Q9WTT4
Q.DNEPEKPVADSETKM	53.9	1688.76	15	0.8	845.384	2	8.47	1.0608-1.0889	1384.4	75	3563	1	P56564
L.EALEEEKEQEDL.W	53.9	1460.65	12	2.6	731.333	2	10.62	1.0372-1.0653	1433.1	75	6644	1	Q61361
K.DCRYALYDATYETKESKKEDL.V	53.89	2540.17	21	6.7	636.053	4	12.96	0.9044-0.9326	551.93	75	10243	1	P18760
N.DCRYALYDATYETKESKKEDL.V	53.89	2540.17	21	6.7	636.053	4	12.96	0.9044-0.9326	551.93	75	10243	1	P45591
Q.DEIIDKSYTPSKIRHA	53.89	1871.97	16	-2.4	624.996	3	9.63	0.8773-0.9055	4120.3	75	5126	2	O70492
V.IDNGSGMCK.A	53.88	923.384	9	-1.7	924.388	1	11.35	1.1683-1.1962	4458.8	75	7875	1	P63260
T.ETLDTSSKGYQVPAY	53.86	1657.78	15	-0.1	829.897	2	13.55	1.0799-1.1079	3179.7	75	11076	1	Q8R191
D.DYVPKLYEQLSGK	53.82	1538.8	13	-0.7	770.404	2	15.81	1.1079-1.1359	6325.1	75	14266	2	P70296
A.SVSTVLTSKYR	53.8	1239.68	11	-2.2	620.846	2	10.67	0.9810-1.0092	75150	75	6627	1	P01942
M.VLSGEDKSNIKAAWGKIGGHGAEYGAEALERMFA.S	53.78	3561.77	34	3.7	891.45	4	20.15	1.0709-1.0989	628.57	75	18116	1	P01942
D.SRGNPTVEVDLYTAKGLFR.A	53.78	2122.12	19	-1.1	708.377	3	17.06	1.0159-1.0440	0	75	15500	0	P17182
D.SRGNPTVEVDLYTAKGLFR.A	53.78	2122.12	19	-1.1	708.377	3	17.06	1.0159-1.0440	0	75	15500	0	P17183
Y.LIQTHNEDVLEYKRRNGLE	53.78	2326.2	19	1.9	776.408	3	13.98	1.0047-1.0328	6545.9	75	11808	2	Q9CQY9
E.KNPLPSKETIEQEKQAG.E	53.74	1896	17	-0.6	633.004	3	8.42	0.8852-0.9134	1874	75	3532	2	P20065
C.GLLSDRLHISPDRVY.I	53.7	1739.93	15	-2.2	580.982	3	15.75	0.8331-0.8614	4714.6	75	14195	1	P34884
L.KYLPGPLQDM(+15.99)FK.K	53.69	1451.75	12	-8.1	484.918	3	14.22	0.7504-0.7787	10827	75	12220	1	P84086	Oxidation (M)	M10:Oxidation (M):1000.00
E.AAVAIKAMAK	53.68	972.579	10	0.5	487.296	2	8.75	0.8716-0.8999	3409.1	75	3903	1	P63242
F.FIVRHQLLKK	53.67	1280.81	10	-2.3	427.941	3	8.19	0.7265-0.7549	24736	75	3084	2	P17665
M.EPEGESYEDSPQ.E	53.66	1365.52	12	1.8	1366.53	1	8.23	1.5586-1.5861	5149.4	75	3288	1	Q91ZZ3
F.ADKVPKTAENFR.A	53.65	1374.73	12	0.9	459.248	3	7.65	0.8241-0.8524	3882.9	75	2409	1	P17742
L.SHLESYKKRE	53.61	1275.66	10	-0.1	426.225	3	5.91	0.7220-0.7504	4771.1	75	316	2	Q64445
N.TFFSETGAGKHVPRAVF.V	53.6	1849.95	17	3.9	617.657	3	14.86	0.9213-0.9495	611.55	75	13103	1	P68369
T.SVQKRAIRTLWT.V	53.58	1457.85	12	-5.6	486.952	3	11.19	0.7583-0.7867	55882	75	7404	1	Q9DBJ1
F.ARQKLDPKIAVAAQNCYK.V	53.58	2016.09	18	-1.8	505.029	4	10.55	0.8547-0.8829	7893.1	75	6506	2	P17751
Y.KHAGTYDQKVQGGK	53.58	1515.78	14	-2	506.265	3	5.78	0.7810-0.8094	1107.3	75	215	1	Q7TQD2
L.LAFVCDIRPEIHENYRING	53.57	2258.13	19	-1.8	753.713	3	25.78	0.9450-0.9732	2063.2	75	23517	1	Q9CR51
R.IPVGSLKNEDTPNR.Q	53.54	1538.81	14	2.3	770.41	2	9.3	1.0833-1.1113	2602.2	75	4667	2	Q03517
Q.EEYQEYEPEA	53.53	1285.5	10	-16.7	1286.48	1	11.66	1.5586-1.5861	0	75	8379	0	Q91ZZ3
S.GVVQGVASVAEKTKEQASH.L	53.53	1924	19	-4.1	963.002	2	12.17	1.2898-1.3176	1939.7	75	9083	2	Q91ZZ3
G.SRNGKTSKKITISDCG.Q	53.51	1693.88	16	-0.1	565.632	3	7.05	0.8184-0.8467	31782	75	1531	3	P17742
N.SEDQVEGRATLSEPGEEPQHPSPP	53.51	2572.17	24	1.7	858.396	3	11.19	0.9563-0.9844	520.83	75	7578	1	Q60829
G.YWNVRGLTHPIRMLL.E	53.5	1868.02	15	-0.8	623.68	3	19.96	0.9630-0.9912	2462.3	75	17891	1	P10649
C.EVRPQVHPNYRVT.V	53.5	1593.84	13	2.1	532.286	3	8.68	0.9010-0.9292	3136.9	75	3809	1	Q9WTT4
N.VDYSKLKKEGPDF	53.47	1524.78	13	-2.6	763.395	2	11.31	1.0855-1.1135	7725	75	7703	2	Q62425
M.VLSGEDKSNIKAA.W	53.46	1330.71	13	2.2	666.362	2	7.55	0.9529-0.9810	4295	75	2267	1	P01942
E.HNGQVAEDAVSRPKD.D	53.46	1621.78	15	0.6	541.6	3	6.93	0.8637-0.8920	243.16	75	1463	1	Q0VGU4
D.TMEDHAGDYTLLQDQEGDMDHGLK.E	53.42	2718.15	24	0.1	680.544	4	14.4	0.9236-0.9517	328.89	75	12422	1	P10637
A.ADESTGSIAKRLQ.S	53.4	1374.71	13	1.2	688.361	2	9.31	1.0238-1.0518	1367.8	75	4681	2	P05064
M.PELAVQKVVVHPLVL.L	53.4	1640	15	-1.8	547.672	3	19.51	0.9021-0.9303	5618.2	75	17429	2	P26516
G.RVAVSADPNVPNVIVTRLTL.V	53.4	2133.23	20	-1.1	712.08	3	20.49	0.8999-0.9281	1485	75	18320	1	Q99PT1
A.LYDATYETKESKKEDL.V	53.38	1931.94	16	-0.7	966.972	2	9.61	1.1728-1.2007	3537	75	5082	2	P18760
A.LYDATYETKESKKEDL.V	53.38	1931.94	16	-0.7	966.972	2	9.61	1.1728-1.2007	3537	75	5082	2	P45591
D.MIVGKDREGFFTNGLTLGAKKCSVIR.D	53.36	2839.52	26	-0.9	568.909	5	15.73	0.9190-0.9472	5021.7	75	14202	1	Q9JJV2
E.SRLDLIAQQMMPEVRGALFGANANRKF.L	53.35	3032.58	27	15.8	759.162	4	22.1	1.0361-1.0642	0	75	20030	0	P50518
F.SETGAGKHVPRAVF.V	53.32	1454.76	14	-2.3	485.926	3	9.39	0.8037-0.8320	3210.4	75	4790	2	P68369
R.GNPDDSFLEDEGEDRNGVTLTEK.N	53.31	2536.12	23	3.1	846.381	3	14.33	0.9641-0.9923	1034.3	75	12311	1	P16014
Y.LIYTWGNQEFEQSKRKNPAMYENDK	53.3	3088.47	25	0.3	773.123	4	13.53	1.0035-1.0316	23043	75	11054	3	Q9CQ69
H.AGTYDQKVQGGK	53.29	1250.63	12	-0.2	626.318	2	6.45	0.9326-0.9608	2556.3	75	801	1	Q7TQD2
R.TGEMSGPVFTDSGIHIILR.T	53.29	2029.03	19	-0.6	677.349	3	19.94	0.9066-0.9348	1063.2	75	17915	1	Q9QUR7
F.NVINGGSHAGNKLA.M	53.26	1350.7	14	0.9	676.356	2	7.96	1.0047-1.0328	1648.4	75	2883	1	P17182
F.NVINGGSHAGNKLA.M	53.26	1350.7	14	0.9	676.356	2	7.96	1.0047-1.0328	1648.4	75	2883	1	P17183
G.ASGGIGQPLSLLLKNSPLVSR.L	53.23	2106.22	21	-1.3	703.077	3	23.13	0.9089-0.9371	2704.3	75	21018	1	P08249
S.SEQRPGKSSGGPPCS.L	53.22	1472.67	15	-2.5	737.337	2	6.46	0.9698-0.9979	2087.2	75	869	2	Q9QYR6
E.DGRTLSDYNIQKESTLHLVLRLRGG.I	53.19	2840.53	25	-4.1	569.109	5	21.69	0.8207-0.8490	0	75	19518	0	P62984
E.DGRTLSDYNIQKESTLHLVLRLRGG.A	53.19	2840.53	25	-4.1	569.109	5	21.69	0.8207-0.8490	0	75	19518	0	P62983
E.DGRTLSDYNIQKESTLHLVLRLRGG.M	53.19	2840.53	25	-4.1	569.109	5	21.69	0.8207-0.8490	0	75	19518	0	P0CG49
E.DGRTLSDYNIQKESTLHLVLRLRGG.M	53.19	2840.53	25	-4.1	569.109	5	21.69	0.8207-0.8490	0	75	19518	0	P0CG50
D.NEYGYSNRVVD.L	53.18	1314.58	11	3	658.3	2	10.06	0.9574-0.9855	9047.6	75	5754	1	P16858
A.QDNEPEKPVADSETKM	53.13	1816.81	16	-0.2	606.611	3	8.31	0.8331-0.8614	3351.9	75	3335	2	P56564
K.TVETRDGQVINETSQ.H	53.11	1675.8	15	-0.6	838.905	2	8.6	1.0474-1.0754	1523.7	75	3748	1	P20152
S.MKEVDEQMLNVQNKNS.S	53.09	1905.89	16	0.8	636.304	3	11.08	0.8320-0.8603	874.78	75	7379	1	P99024
S.MKEVDEQMLNVQNKNS.S	53.09	1905.89	16	0.8	636.304	3	11.08	0.8320-0.8603	874.78	75	7379	1	P68372
S.MKEVDEQMLNVQNKNS.S	53.09	1905.89	16	0.8	636.304	3	11.08	0.8320-0.8603	874.78	75	7379	1	Q7TMM9
L.EEGQTEPESAPENGILK.S	53.08	1826.85	17	-1.7	914.43	2	11.67	1.1314-1.1594	1289	75	8344	1	Q9DCB4
G.RIQEAGTEVVKAKAGAGSAT.L	53.07	1943.04	20	2.8	648.689	3	8.03	0.9439-0.9720	889.54	75	2990	1	P08249
S.DEQHRVSLVTAPVK.I	53.07	1577.85	14	4	526.959	3	10.25	0.8501-0.8784	1720.6	75	6026	1	Q8K0T0
T.LPTKETIEQEKRSE.I	53.06	1686.88	14	5	563.302	3	7.72	0.8513-0.8795	2675.7	75	2527	2	Q6ZWY8
G.KDMANQVKAPLVLK.D	53.05	1553.9	14	0.2	518.971	3	11.66	0.9010-0.9292	1900.1	75	8328	1	Q99LX0
G.KIGGHGAEYGAEALERMFA.S	53.04	2005.97	19	-1.9	669.66	3	17.98	0.8705-0.8987	1216	75	16199	1	P01942
E.ASQSAESAVPASSSKTYG.A	53.04	1726.8	18	-0.3	864.405	2	8.65	1.0933-1.1213	1063.6	75	3806	1	Q9QYR6
M.PEEVHHGEEEVET.F	53.04	1519.64	13	-1.1	760.826	2	7.19	0.9957-1.0238	714.1	75	1746	1	P11499
L.SAQCPFGGFK.M	53.04	1040.47	10	-3	521.242	2	14.43	0.8365-0.8648	2225.5	75	12425	1	P24549
G.RVDLVDESGYVPGYKHAGTYDQKVQGGK	53	3065.52	28	1.5	614.111	5	11.69	0.9461-0.9743	1223.5	75	8377	1	Q7TQD2
E.GESYEDSPQEE.Y	52.96	1268.47	11	4.4	1269.48	1	8.03	1.5520-1.5795	0	75	3027	0	Q91ZZ3
T.THTTLEHSDC.A	52.95	1142.47	10	0.6	572.239	2	6.61	0.8920-0.9202	0	75	1083	0	P68369
T.THTTLEHSDC.A	52.95	1142.47	10	0.6	572.239	2	6.61	0.8920-0.9202	0	75	1083	0	P68368
T.THTTLEHSDC.A	52.95	1142.47	10	0.6	572.239	2	6.61	0.8920-0.9202	0	75	1083	0	Q9JJZ2
A.ANSKVAFSAVRSTN.H	52.92	1450.75	14	-0.4	726.382	2	9.02	1.0148-1.0429	8277.2	75	4227	2	Q8BME9
A.GTYDQKVQGGK	52.89	1179.59	11	-1	590.799	2	6.38	0.9078-0.9360	1138.5	75	780	1	Q7TQD2
L.ACQGKYTPSGQSGAAA.S	52.88	1495.67	16	-1.5	748.841	2	7.42	1.0002-1.0283	516.88	75	2114	1	P05064
N.TLPTKETIEQEKRSE.I	52.87	1787.93	15	0.9	596.982	3	8.17	0.8852-0.9134	5291.1	75	3135	2	Q6ZWY8
G.ATGQAPPSSKGEEATGCAQESQRVE.T	52.84	2517.14	25	1.4	840.053	3	8.02	1.1023-1.1303	8501.9	75	2925	2	Q3UHL1
G.RILTGSSEPEAAPAPRR.L	52.81	1806.97	17	1.1	603.33	3	8.06	0.9269-0.9551	811.31	75	3047	1	Q9QXV0
L.PPDATEPHGQLVRDKVVQ.T	52.8	1985.03	18	2.9	662.685	3	13.36	0.9281-0.9563	6295	75	10674	3	Q8K354
Q.SAGVVVSMSPAQLGTTIYKEFEKRKML	52.79	2969.57	27	-4.1	743.395	4	22.92	0.9698-0.9979	0	75	20860	0	Q9WUM5
R.SPQLEDEAKE.L	52.78	1144.52	10	5.7	573.271	2	8.14	0.8784-0.9066	950.15	75	3147	1	P22005
L.YCLGWASFPHKK	52.78	1435.71	12	0.7	718.86	2	14.16	1.0698-1.0978	3740.8	75	12155	2	P56392
D.ITADDEPLGRVS.F	52.77	1271.64	12	4	636.826	2	11.7	0.9461-0.9743	2468.9	75	8405	1	P17742
R.EPITVSSEQMSHFR.T	52.77	1646.77	14	0.3	824.392	2	12.69	1.1460-1.1739	856.45	75	9838	1	P00920
R.QTVAVGVIKNVEKKSGGAGKVTKSAQKAQKAGK	52.75	3294.91	33	2	824.734	4	9.15	1.0911-1.1191	3246.2	75	4408	1	P62631
K.AMEAVAAQGKVK.K	52.74	1201.65	12	-1.9	601.829	2	7.64	0.9934-1.0215	3882.1	75	2381	1	Q9DBJ1
E.HGIQPDGQM(+15.99)PSDKTIGGGDDS.F	52.72	2126.92	21	3.8	709.981	3	8.44	0.8863-0.9145	2497	75	3566	2	P68369	Oxidation (M)	M9:Oxidation (M):1000.00
E.HGIQPDGQM(+15.99)PSDKTIGGGDDS.F	52.72	2126.92	21	3.8	709.981	3	8.44	0.8863-0.9145	2497	75	3566	2	P68368	Oxidation (M)	M9:Oxidation (M):1000.00
Q.QM(+15.99)WISKQEYDESGPSIVHRKCF	52.69	2683.25	22	-4.7	671.816	4	13.49	0.9010-0.9292	2992.4	75	11058	1	P60710	Oxidation (M)	M2:Oxidation (M):1000.00
Q.QM(+15.99)WISKQEYDESGPSIVHRKCF	52.69	2683.25	22	-4.7	671.816	4	13.49	0.9010-0.9292	2992.4	75	11058	1	P63260	Oxidation (M)	M2:Oxidation (M):1000.00
L.VTLASHHPADFTPAVHASLDKFLASVSTVLTSKY.R	52.66	3609.88	34	-18.5	903.459	4	25.55	1.1460-1.1739	1207.8	75	23380	1	P01942
V.YFGSGFAAPFFIVRHQLLKK	52.66	2325.28	20	1	776.099	3	24.2	0.9912-1.0193	1166.5	75	22063	1	P17665
E.VISDEHGIDPTG.T	52.65	1238.58	12	1.7	620.296	2	10	0.9247-0.9529	1293.7	75	5706	1	P99024
E.VISDEHGIDPTG.T	52.65	1238.58	12	1.7	620.296	2	10	0.9247-0.9529	1293.7	75	5706	1	P68372
E.VISDEHGIDPTG.S	52.65	1238.58	12	1.7	620.296	2	10	0.9247-0.9529	1293.7	75	5706	1	Q7TMM9
E.VISDEHGIDPTG.T	52.65	1238.58	12	1.7	620.296	2	10	0.9247-0.9529	1293.7	75	5706	1	Q9D6F9
D.KSKLKKTETQEKNPLPSKETIEQEKQAGES	52.65	3412.8	30	2.3	854.208	4	7.5	0.9563-0.9844	2128.1	75	2222	1	P20065
L.SGAQIDDNIPR.R	52.61	1184.58	11	0.8	593.295	2	10.56	0.9123-0.9405	1549	75	6558	1	O08553
G.FVILRKNPNYDL	52.6	1490.82	12	-2	746.416	2	14.89	1.0732-1.1012	27031	75	13045	2	Q8VDM4
G.DEDASRMEE.V	52.59	1080.4	9	-0.1	541.207	2	7.17	0.8524-0.8807	3627.2	75	1696	1	P11499
A.LVGKDMANQVKAPLVLKD	52.58	1938.1	18	0.7	647.038	3	13.89	0.9202-0.9484	24423	75	11627	2	Q99LX0
L.TDTSKFTGSHKE.R	52.58	1336.63	12	-1.7	669.317	2	6.48	0.9551-0.9833	1202.5	75	918	2	Q7TQD2
G.ATGQAPPSSKGEEATGCAQESQRVET.S	52.58	2618.19	26	-5.1	873.73	3	8.29	1.1202-1.1482	518.19	75	3365	1	Q3UHL1
MREIVHIQAGQCG.N	52.57	1440.7	13	4.6	721.357	2	11.47	1.0271-1.0552	3495.5	75	8018	2	P99024
MREIVHLQAGQCG.N	52.57	1440.7	13	4.6	721.357	2	11.47	1.0271-1.0552	3495.5	75	8018	2	P68372
MREIVHIQAGQCG.N	52.57	1440.7	13	4.6	721.357	2	11.47	1.0271-1.0552	3495.5	75	8018	2	Q7TMM9
MREIVHLQAGQCG.N	52.57	1440.7	13	4.6	721.357	2	11.47	1.0271-1.0552	3495.5	75	8018	2	Q9D6F9
MREIVHIQAGQCG.N	52.57	1440.7	13	4.6	721.357	2	11.47	1.0271-1.0552	3495.5	75	8018	2	Q9ERD7
F.VKMLPDKDCRYALYDA.T	52.57	1899.92	16	-0.2	634.313	3	13.94	0.8467-0.8750	1717.1	75	11723	1	P18760
L.VDESGYVPGYKHAGTYDQKVQGGK	52.57	2582.24	24	0.4	646.566	4	9.36	0.9416-0.9698	572.6	75	4763	1	Q7TQD2
Q.VVSCDFNSNSHSST.F	52.56	1482.6	14	-0.1	742.308	2	9.86	0.9900-1.0181	1292.8	75	5474	1	P16858
C.SLHSIGKIGGAQNRNYS.K	52.53	1800.92	17	-0.9	601.313	3	8.8	0.8207-0.8490	1364.9	75	4026	2	P34884
L.AKHAVSEGTKAVTKYTSSK	52.51	1992.06	19	0.7	665.027	3	7.01	0.9348-0.9630	671.68	75	1550	1	Q6ZWY9
L.AKHAVSEGTKAVTKYTSSK	52.51	1992.06	19	0.7	665.027	3	7.01	0.9348-0.9630	671.68	75	1550	1	Q64478
L.AKHAVSEGTKAVTKYTSSK	52.51	1992.06	19	0.7	665.027	3	7.01	0.9348-0.9630	671.68	75	1550	1	P10853
L.AKHAVSEGTKAVTKYTSSK	52.51	1992.06	19	0.7	665.027	3	7.01	0.9348-0.9630	671.68	75	1550	1	P70696
L.AKHAVSEGTKAVTKYTSSK	52.51	1992.06	19	0.7	665.027	3	7.01	0.9348-0.9630	671.68	75	1550	1	Q9D2U9
L.AKHAVSEGTKAVTKYTSSK	52.51	1992.06	19	0.7	665.027	3	7.01	0.9348-0.9630	671.68	75	1550	1	Q8CGP0
L.AKHAVSEGTKAVTKYTSSK	52.51	1992.06	19	0.7	665.027	3	7.01	0.9348-0.9630	671.68	75	1550	1	Q64475
L.AKHAVSEGTKAVTKYTSSK	52.51	1992.06	19	0.7	665.027	3	7.01	0.9348-0.9630	671.68	75	1550	1	P10854
L.AKHAVSEGTKAVTKYTSSK	52.51	1992.06	19	0.7	665.027	3	7.01	0.9348-0.9630	671.68	75	1550	1	Q8CGP2
L.AKHAVSEGTKAVTKYTSSK	52.51	1992.06	19	0.7	665.027	3	7.01	0.9348-0.9630	671.68	75	1550	1	Q64525
Q.VEEEVDAMLAVKK	52.51	1459.76	13	-6.1	487.589	3	13.26	0.7958-0.8241	4413.7	75	10643	2	P46096
MQLKPMEINPEMLNKVLAKLG.V	52.5	2396.3	21	-0.7	600.08	4	23.62	0.9089-0.9371	36870	75	21468	1	Q9R0P9
A.DCSVEEEPWKREK	52.49	1633.74	13	-3.3	545.584	3	9.8	0.8003-0.8286	9586.4	75	5274	2	P43006
S.YVGDEAQSKRGILT.L	52.46	1535.79	14	1.7	768.904	2	9.95	1.0485-1.0765	6530.8	75	5578	2	P60710
S.YVGDEAQSKRGILT.L	52.46	1535.79	14	1.7	768.904	2	9.95	1.0485-1.0765	6530.8	75	5578	2	P63260
S.YVGDEAQSKRGILT.L	52.46	1535.79	14	1.7	768.904	2	9.95	1.0485-1.0765	6530.8	75	5578	2	P68033
S.YVGDEAQSKRGILT.L	52.46	1535.79	14	1.7	768.904	2	9.95	1.0485-1.0765	6530.8	75	5578	2	P68134
S.GAQIDDNIPRRTTQRIVAPPGGRANITS.L	52.45	2973.59	28	1.8	744.403	4	11.61	0.9371-0.9653	36791	75	8263	3	O08553
S.DRLHISPDRVYINYYD.M	52.44	2037.99	16	-0.2	680.336	3	15.4	0.8739-0.9021	13076	75	13746	1	P34884
D.YIADKKDVYE	52.42	1242.61	10	2.5	622.314	2	8.16	0.9619-0.9900	2640.3	75	3134	1	Q9CR21
S.GPSIVHRKCF	52.4	1142.6	10	3.7	572.309	2	10.83	0.9247-0.9529	25460	75	6886	4	P60710
S.GPSIVHRKCF	52.4	1142.6	10	3.7	572.309	2	10.83	0.9247-0.9529	25460	75	6886	4	P63260
A.GPSIVHRKCF	52.4	1142.6	10	3.7	572.309	2	10.83	0.9247-0.9529	25460	75	6886	4	P68033
A.GPSIVHRKCF	52.4	1142.6	10	3.7	572.309	2	10.83	0.9247-0.9529	25460	75	6886	4	P68134
F.AGEEPTEESEKPLT.Q	52.4	1515.69	14	3.9	758.855	2	8.91	1.0137-1.0417	1572.1	75	4147	1	P14873
K.SSRYIATPIFSKMAHWSNK	52.38	2223.13	19	-0.4	556.787	4	15.49	0.8377-0.8660	7041.5	75	13858	2	P10649
L.ISKIREEYPDRIMN.T	52.33	1762.9	14	-0.4	588.64	3	10.65	0.8445-0.8727	16823	75	6681	1	P99024
L.ISKIREEYPDRIMN.T	52.33	1762.9	14	-0.4	588.64	3	10.65	0.8445-0.8727	16823	75	6681	1	P68372
L.ISKIREEYPDRIMN.T	52.33	1762.9	14	-0.4	588.64	3	10.65	0.8445-0.8727	16823	75	6681	1	Q7TMM9
K.MDLTAKELTEEKETA.F	52.31	1707.82	15	3.3	854.92	2	12.16	1.1493-1.1773	304.7	75	9085	1	P14152
M.EPEGESYEDSPQE.E	52.31	1494.56	13	1.1	748.288	2	8.73	0.9968-1.0249	6471.2	75	3831	1	Q91ZZ3
R.ENVIYILAARPNSGAIHLKPPG	52.26	2329.29	22	1.6	777.437	3	18.48	0.9957-1.0238	1668.3	75	16561	1	Q80TL4
K.TSPAKQQAPPVRN.L	52.25	1392.75	13	-1.5	697.378	2	6.61	0.9585-0.9867	14654	75	1006	3	O08553
Q.KDTFQSGAHVD.F	52.25	1203.55	11	1.1	602.782	2	7.48	0.9190-0.9472	3993.5	75	2121	1	Q64105
M.FASFPTTKTYFPHFD.V	52.2	1804.85	15	-1.5	602.62	3	19.14	0.8445-0.8727	14840	75	17108	2	P01942
Q.AEWDDYVPKLYEQLSGK	52.18	2039.98	17	-1	681	3	21.41	0.9416-0.9698	3512.5	75	19149	1	P70296
K.APSGRMSVLKNLQSLDPSHRISD.R	52.18	2507.29	23	0.2	627.829	4	15.52	0.8852-0.9134	14611	75	13841	1	P09240
F.YVALERVSHE	52.17	1201.61	10	2.2	601.812	2	9.76	0.9630-0.9912	2127.5	75	5266	1	Q91X96
L.PGPLQDMFK.K	52.16	1031.51	9	-4.1	516.759	2	18.46	0.8388-0.8671	20280	75	16510	6	P84086
A.MSEEYAVAIKPCK	52.16	1467.71	13	-1.6	734.859	2	11.86	1.0720-1.1001	1530.7	75	8638	1	Q8BGY2
D.GNHTLFHNPHVNPLPTGYEDE	52.14	2387.09	21	0.7	796.703	3	25.83	0.9517-0.9799	1925.1	75	23552	2	P43024
F.LQTKVPETTQKASVTP	52.14	1726.95	16	-2.6	864.476	2	9.77	1.1426-1.1706	1808.4	75	5288	1	Q9WTP7
T.AKELTEEKETAFEF.L	52.13	1670.8	14	-1.2	836.406	2	14.68	1.1113-1.1392	2718	75	12738	2	P14152
T.ATQKTVDGPSGKLWR.D	52.11	1642.88	15	-1.8	548.631	3	9.57	0.8196-0.8479	1625.9	75	5042	1	P16858
E.YTELKTVAMKISQKNS	52.1	1839.98	16	1.8	614.332	3	11.83	0.9032-0.9315	1178.8	75	8647	1	P24549
D.MIVGKDREGFFTNG.L	52.07	1569.76	14	0.8	785.886	2	13.29	1.0900-1.1180	1411.1	75	10717	1	Q9JJV2
K.QEYDESGPSIVH.R	52.06	1359.59	12	3.4	680.805	2	10.61	0.9720-1.0002	8704	75	6584	1	P60710
K.QEYDESGPSIVH.R	52.06	1359.59	12	3.4	680.805	2	10.61	0.9720-1.0002	8704	75	6584	1	P63260
M.DHARHGFLPRH.R	52.06	1341.68	11	-1	448.233	3	6.85	0.7753-0.8037	2134.7	75	1302	1	P04370
L.FADKVPKTAENFRALS.T	52.04	1792.95	16	0.2	598.655	3	12.43	0.8694-0.8976	6141.9	75	9361	1	P17742
C.EVRPQVHPNYR.V	52.04	1393.72	11	-0.7	465.58	3	7.29	0.8241-0.8524	517.82	75	1957	1	Q9WTT4
L.VSAYTSDLGDENERASG.Y	52.04	1769.77	17	3.8	885.894	2	10.25	1.0866-1.1146	558.73	75	6101	1	O88851
S.DRLHISPDRVYINYYDM.N	52.03	2169.03	17	0.1	724.016	3	17.17	0.8953-0.9236	4607	75	15523	1	P34884
L.TADDRVNPCIGGVILFH.E	52	1825.91	17	-3.3	609.642	3	19.58	0.8422-0.8705	3320.1	75	17526	3	P05064
K.FLASVSTVLTSKYR	51.98	1570.87	14	-0.8	786.441	2	15.27	1.1359-1.1638	4164	75	13661	4	P01942
L.FEDTNLCAIHAKRVTIMPKDIQLARRIRGERA	51.95	3721.01	32	5.4	745.212	5	14.05	0.9608-0.9889	99707	75	11742	1	P68433
L.FEDTNLCAIHAKRVTIMPKDIQLARRIRGERA	51.95	3721.01	32	5.4	745.212	5	14.05	0.9608-0.9889	99707	75	11742	1	P84228
L.FEDTNLCAIHAKRVTIMPKDIQLARRIRGERA	51.95	3721.01	32	5.4	745.212	5	14.05	0.9608-0.9889	99707	75	11742	1	P02301
L.FEDTNLCAIHAKRVTIMPKDIQLARRIRGERA	51.95	3721.01	32	5.4	745.212	5	14.05	0.9608-0.9889	99707	75	11742	1	P84244
S.EAREDMAALEKDYE.E	51.94	1668.73	14	-6.9	557.245	3	12.44	0.7810-0.8094	1779.8	75	9432	1	P68369
S.EAREDMAALEKDYE.E	51.94	1668.73	14	-6.9	557.245	3	12.44	0.7810-0.8094	1779.8	75	9432	1	P68368
K.Q(+.98)EYDESGPSIVHR.K	51.93	1516.68	13	-0.6	759.345	2	9.63	1.0069-1.0350	627.32	75	5184	1	P60710	Deamidation (NQ)	Q1:Deamidation (NQ):1000.00
K.Q(+.98)EYDESGPSIVHR.K	51.93	1516.68	13	-0.6	759.345	2	9.63	1.0069-1.0350	627.32	75	5184	1	P63260	Deamidation (NQ)	Q1:Deamidation (NQ):1000.00
L.LRVTPYILKKLD.S	51.93	1457.9	12	-7.3	486.968	3	14.9	0.8275-0.8558	2807.5	75	13010	1	B1AXP6
A.LDRPASPPSVPGGSQQGTPEEA.A	51.91	2176.04	22	-1.6	1089.02	2	11.17	1.2119-1.2397	1026.6	75	7566	1	Q0VGU4
G.YPSKPDNPGEDAPAEDMARYYS.A	51.91	2472.05	22	5.8	825.028	3	13.87	0.9563-0.9844	571.95	75	11668	1	P57774
L.AMAAFPKKQN	51.88	1104.58	10	0	553.293	2	10.61	0.9326-0.9608	14742	75	6642	2	P48771
G.SRNGKTSKKITISD.C	51.87	1533.85	14	0.6	512.289	3	6.4	0.8082-0.8365	4709.2	75	786	2	P17742
E.EELGSKAKFAGRSFRNPLAK	51.85	2205.2	20	-1.7	552.305	4	11.27	0.8230-0.8513	12596	75	7666	2	P17182
N.PLPSKETIEQEKQAG.E	51.81	1653.86	15	-2.7	827.932	2	11.96	1.0978-1.1258	8122.2	75	8723	1	P20065
G.VIYVPLTDKEKQWSR.W	51.81	1861.01	15	-3.1	621.34	3	13.66	0.8863-0.9145	2951.9	75	11280	2	P23506
M.VLSGEDKSNIK.A	51.8	1188.63	11	0	595.323	2	7.04	0.9326-0.9608	31549	75	1502	2	P01942
L.KYLPGPLQ.D	51.8	914.523	8	-1.4	458.267	2	13.04	0.8026-0.8309	19213	75	10291	1	P84086
W.TYTATQIGIEWNMSPVGRVTPKEWRDQ	51.8	3162.56	27	0.6	791.645	4	19.17	0.9529-0.9810	1505.7	75	17151	1	P56393
V.DNGSGMCK.A	51.79	810.3	8	-3.2	811.303	1	7.21	1.0238-1.0518	0	75	1829	0	P60710
I.DNGSGMCK.A	51.79	810.3	8	-3.2	811.303	1	7.21	1.0238-1.0518	0	75	1829	0	P63260
R.Q(+.98)QETAAAETETRTHTLT.R	51.75	1887.88	17	-1.7	944.944	2	8.94	1.2431-1.2709	144.56	75	4213	1	Q0VGU4	Deamidation (NQ)	Q1:Deamidation (NQ):0.00
S.KIREEFPDRIMN.T	51.73	1546.79	12	-2.3	516.602	3	11.55	0.7958-0.8241	15281	75	8127	2	Q9D6F9
D.IPLDDPGANAAAAKIQASFRGHMARKKIK.S	51.71	3074.69	29	-0.5	615.944	5	13.88	0.9224-0.9506	415.6	75	11656	1	P60761
Y.EYTELKTVAMKISQKNS	51.7	1969.02	17	-1.1	657.345	3	13.6	0.9315-0.9596	803.18	75	11270	1	P24549
C.EEPQVTYSKQETQS.A	51.66	1652.75	14	1.2	827.383	2	8.29	1.0575-1.0855	485.24	75	3343	1	Q8BIF0
G.DDDTSRMEE.V	51.64	1096.4	9	0.5	549.205	2	7.09	0.8547-0.8829	4414.9	75	1603	1	P07901
L.FSNKITPIQSKE.A	51.63	1390.75	12	-1.7	696.377	2	9.84	0.9979-1.0260	18385	75	5391	2	Q9WUR9
D.PKFEVIDKPQS	51.63	1286.69	11	1	644.35	2	22.5	0.9427-0.9709	33429	75	20184	6	P97450
L.LKEEQAPQNKITVVG.V	51.62	1652.91	15	1.5	827.461	2	10.38	1.0956-1.1236	15845	75	6253	2	P06151
S.DRLHISPDRVYINYYDMNAANVGWNG.S	51.6	3052.43	26	-0.5	764.111	4	19.17	0.8750-0.9032	6581.8	75	17116	1	P34884
M.CQGGDFTRHNGTGGRSIYG.E	51.59	1981.88	19	1.7	661.634	3	8.68	0.8807-0.9089	1280.4	75	3833	1	P17742
V.LYFKLRPKKTPAVKAT	51.58	1860.13	16	0.8	621.051	3	9.64	0.8999-0.9281	1182.2	75	5175	1	Q78IK2
E.GAEGQAEGSTPDKEASSQPESS.D	51.58	2147.91	22	-5.9	1074.95	2	7.04	1.1974-1.2252	0	75	1598	0	O70139
G.SSAVTSHDSSTNGLISFIKQQRDTKLE	51.56	2948.48	27	3	738.129	4	16	0.9900-1.0181	765.2	75	14569	1	P06745
W.ATDWRLILDWVPYINGKFKKDD	51.54	2692.4	22	-4.3	674.103	4	24.93	0.8908-0.9190	24470	75	22661	1	Q9CPX8
L.IGTDSHTPNGGGLG.G	51.53	1281.6	14	0.6	641.803	2	8.85	0.9315-0.9596	5069.8	75	3990	1	Q99KI0
G.LDLRTAAYVNAIEK.V	51.52	1575.86	14	-3.8	526.291	3	15.86	0.7958-0.8241	2028.4	75	14369	1	P26443
L.DTVLKYLPGPLQDMFKK	51.51	1992.08	17	-1.8	665.029	3	21.96	0.9574-0.9855	822.95	75	19853	1	P84086
L.MQQKLVDKNIFS.F	51.47	1449.77	12	4.3	725.891	2	12.88	1.0417-1.0698	1115	75	10130	2	P18242
L.FLNSTAGASGGAYG.S	51.47	1271.58	14	-19.1	1272.56	1	12.52	1.5586-1.5861	0	75	9624	0	P70333
L.FLNSTAGASGGAYG.S	51.47	1271.58	14	-19.1	1272.56	1	12.52	1.5586-1.5861	0	75	9624	0	O35737
L.VEESKDAGIRTL.V	51.44	1316.69	12	0.4	659.353	2	9.6	0.9990-1.0271	23806	75	5064	2	P60879
G.AVAGDEESYDVFK.D	51.43	1428.64	13	2.9	715.328	2	13.98	1.0507-1.0788	16660	75	11775	1	Q04447
S.REKMDLTAKELTEEKETA.F	51.42	2121.06	18	1.8	708.028	3	10.09	0.9810-1.0092	6689.6	75	5790	2	P14152
M.PMILGYWNVRGLTHPIRML.L	51.42	2266.22	19	0.6	567.562	4	22.04	0.9066-0.9348	22737	75	19829	2	P10649
C.SLHSIGKIGGAQNRNYSKL.L	51.41	2042.1	19	-0.6	681.706	3	10.13	0.9089-0.9371	1092.2	75	5908	1	P34884
C.VDTEMKFFK	51.41	1143.56	9	1	572.788	2	13.17	0.9281-0.9563	3711	75	10484	1	Q9CZC8
M.FASFPTTKTYFPHF.D	51.37	1689.82	14	-3.5	564.277	3	19.77	0.8264-0.8547	4188.1	75	17690	1	P01942
L.YRPGHYDILYK	51.36	1423.72	11	-0.7	475.581	3	10.98	0.8252-0.8535	6024.1	75	7145	1	Q7TQI3
L.AVSPANSDLANSDALK.I	51.36	1571.78	16	0.3	786.895	2	11.57	1.0653-1.0933	1115.8	75	8225	1	P39053
Q.LVEESKDAGIR.T	51.35	1215.65	11	0.5	608.829	2	7.62	0.9686-0.9968	6751.9	75	2319	1	P60879
K.KTETQEKNTLPTKETIEQEKRSEIS	51.34	2946.51	25	2	737.635	4	8.75	0.9664-0.9945	2304.1	75	3940	1	Q6ZWY8
A.KHAVSEGTKAVTKYTSSK	51.31	1921.03	18	2.8	641.35	3	6.88	0.9292-0.9574	1135.1	75	1395	2	Q6ZWY9
A.KHAVSEGTKAVTKYTSSK	51.31	1921.03	18	2.8	641.35	3	6.88	0.9292-0.9574	1135.1	75	1395	2	Q64478
A.KHAVSEGTKAVTKYTSSK	51.31	1921.03	18	2.8	641.35	3	6.88	0.9292-0.9574	1135.1	75	1395	2	P10853
A.KHAVSEGTKAVTKYTSSK	51.31	1921.03	18	2.8	641.35	3	6.88	0.9292-0.9574	1135.1	75	1395	2	P70696
A.KHAVSEGTKAVTKYTSSK	51.31	1921.03	18	2.8	641.35	3	6.88	0.9292-0.9574	1135.1	75	1395	2	Q9D2U9
A.KHAVSEGTKAVTKYTSSK	51.31	1921.03	18	2.8	641.35	3	6.88	0.9292-0.9574	1135.1	75	1395	2	Q8CGP0
A.KHAVSEGTKAVTKYTSSK	51.31	1921.03	18	2.8	641.35	3	6.88	0.9292-0.9574	1135.1	75	1395	2	Q64475
A.KHAVSEGTKAVTKYTSSK	51.31	1921.03	18	2.8	641.35	3	6.88	0.9292-0.9574	1135.1	75	1395	2	P10854
A.KHAVSEGTKAVTKYTSSK	51.31	1921.03	18	2.8	641.35	3	6.88	0.9292-0.9574	1135.1	75	1395	2	Q8CGP2
A.KHAVSEGTKAVTKYTSSK	51.31	1921.03	18	2.8	641.35	3	6.88	0.9292-0.9574	1135.1	75	1395	2	Q64525
M.PEETQTQDQPME.E	51.3	1431.58	12	0.9	716.797	2	8.36	0.9912-1.0193	1686.3	75	3423	1	P07901
F.HPEQLITGKEDA.A	51.29	1336.66	12	4.7	669.34	2	8.57	0.9619-0.9900	1201	75	3726	1	P68369
F.HPEQLITGKEDA.A	51.29	1336.66	12	4.7	669.34	2	8.57	0.9619-0.9900	1201	75	3726	1	P68368
F.HPEQLITGKEDA.A	51.29	1336.66	12	4.7	669.34	2	8.57	0.9619-0.9900	1201	75	3726	1	Q9JJZ2
Q.TLIQKVWVPMKPYYTQVYQE.I	51.26	2513.3	20	0.8	838.773	3	19.79	0.9833-1.0114	1167.2	75	17743	1	P56379
R.RHPDYSVSLLLR.L	51.26	1454.8	12	-2.5	485.938	3	14.77	0.8082-0.8365	7349.1	75	12721	1	P07724
L.IAQDNEPEKPVADSETKM	51.24	2000.94	18	-0.4	1001.47	2	9.06	1.1728-1.2007	3706.8	75	4344	2	P56564
Q.VTGSAHCTFNTAQKAVGKDNFT.L	51.23	2296.09	22	5.9	766.373	3	11.1	1.0271-1.0552	1290.4	75	7382	1	O08553
Y.MEDGLIKQIG.E	51.2	1102.57	10	0.7	552.291	2	14.27	0.8931-0.9213	1843.1	75	12194	1	O08553
Y.MEDGLIKQIG.D	51.2	1102.57	10	0.7	552.291	2	14.27	0.8931-0.9213	1843.1	75	12194	1	Q62188
F.FRSSANEDEAKAETIR.S	51.17	1822.88	16	3.6	608.635	3	7.84	0.9517-0.9799	263.8	75	2786	1	Q64332
Q.SHQKRAPSFHDKYGNAIL.A	51.16	2068.06	18	0.6	690.359	3	9.98	0.8965-0.9247	4394	75	5557	1	P56393
K.RVGFQYEGTYKWVNPHKL	51.11	2221.14	18	-1.6	556.291	4	14.49	0.8365-0.8648	1479.5	75	12497	1	Q00612
L.LSSGFSLEDPQTHANRIYR.M	51.1	2190.08	19	3.5	731.035	3	12.9	0.9630-0.9912	31354	75	10120	2	P07901
L.WTSDMQGDGEEQNKEALQD.V	51.1	2179.9	19	-1.2	1090.95	2	11.12	1.2096-1.2375	376.51	75	7429	1	P62259
R.GALFGANANRKF.L	51.09	1264.67	12	4	633.342	2	12.42	0.9968-1.0249	2372.4	75	9395	1	P50518
L.ILGVAFLARKK	51.09	1214.79	11	1.7	608.4	2	14.05	1.0024-1.0305	55795	75	11950	2	Q9JKC6
Q.RPEPQQPPPAPGPGAAT.A	51.08	1666.84	17	3.4	834.429	2	8.91	1.0732-1.1012	1434.1	75	4164	1	Q64332
T.ADFRDDPDPRKVNLGVGAYR.T	51.06	2260.13	20	2.7	566.041	4	12.55	0.8694-0.8976	3803.7	75	9582	1	P05201
L.AAN(+.98)GKSADCSVEEEPWKREK	51.05	2234.03	20	-0.1	745.681	3	8.95	0.9371-0.9653	14762	75	4217	3	P43006	Deamidation (NQ)	N3:Deamidation (NQ):1000.00
K.NIVTPRTPPPSQ.G	51.03	1305.7	12	-0.3	653.857	2	9.55	0.9495-0.9777	1744.5	75	5135	1	P04370
M.ADEAGQPHRP	51.03	1076.5	10	0.2	539.256	2	6.21	0.8445-0.8727	1731.7	75	612	1	Q99MB7
Y.LPGPLQDMFK.K	51.02	1144.6	10	-1.5	573.303	2	20.23	0.8942-0.9224	7424.8	75	18171	2	P84086
R.SGSAKVAFSATRSTN.H	51.02	1482.74	15	0.7	742.377	2	8.05	1.0316-1.0597	1453.9	75	3009	1	Q8BGU2
L.SSPEHVNRPINGNGKQ	51	1732.86	16	-0.8	578.625	3	6.49	0.7958-0.8241	8542.2	75	866	2	P19157
R.SVLMSLKQTPLSR	50.97	1458.82	13	0	730.417	2	14.8	1.0810-1.1090	9686.1	75	12850	2	Q6IRU5
T.VYFGSGFAAPFFIVRHQLLKK	50.95	2424.35	21	2.2	809.123	3	21.9	1.0316-1.0597	40036	75	19881	3	P17665
G.QMPSDKTIGGGDDS.F	50.94	1406.6	14	-2.6	704.303	2	8.52	0.9517-0.9799	1446	75	3650	1	P68369
G.QMPSDKTIGGGDDS.F	50.94	1406.6	14	-2.6	704.303	2	8.52	0.9517-0.9799	1446	75	3650	1	P68368
G.GPGGAGGARGGAGGGPSGD	50.94	1410.62	19	0.3	706.317	2	6.4	0.9281-0.9563	429.57	75	839	1	P60761
Q.FRKFQKKKAGSQS	50.93	1538.87	13	1.1	513.963	3	5.64	0.7595-0.7878	45566	75	137	3	P63054
W.NMSPVGRVTPKEWRDQ	50.91	1898.94	16	1.3	633.987	3	11.07	0.9416-0.9698	3997.9	75	7307	2	P56393
S.KNWAKAAAFVTSPPLSPDPTTPDF.L	50.89	2557.29	24	3.4	853.436	3	19.44	1.0148-1.0429	1298.8	75	17411	1	O08553
D.YNIQKESTLHLVLRLRGG.I	50.89	2096.19	18	0.9	699.735	3	21.71	0.9912-1.0193	30174	75	19497	2	P62984
D.YNIQKESTLHLVLRLRGG.A	50.89	2096.19	18	0.9	699.735	3	21.71	0.9912-1.0193	30174	75	19497	2	P62983
D.YNIQKESTLHLVLRLRGG.M	50.89	2096.19	18	0.9	699.735	3	21.71	0.9912-1.0193	30174	75	19497	2	P0CG49
D.YNIQKESTLHLVLRLRGG.M	50.89	2096.19	18	0.9	699.735	3	21.71	0.9912-1.0193	30174	75	19497	2	P0CG50
P.QKSQHGRTQ(+.98)DENPVVHF.F	50.87	2006.96	17	0.1	669.991	3	9.54	0.8705-0.8987	1392	75	5010	1	P04370	Deamidation (NQ)	Q9:Deamidation (NQ):10.53
D.TVLKYLPGPLQDM(+15.99)FK.K	50.87	1764.95	15	0	589.322	3	18.91	0.8162-0.8445	3316	75	16888	1	P84086	Oxidation (M)	M13:Oxidation (M):1000.00
R.KSADTLWDIQKDLK.D	50.87	1659.88	14	1.6	554.301	3	15.33	0.8467-0.8750	1209.6	75	13701	1	P16125
MQVTLKTLQQQTFK.I	50.87	1692.92	14	-0.3	847.466	2	15.42	1.1650-1.1929	802.87	75	13827	1	P54728
L.IQTHNEDVLEYKRRNG.L	50.85	1970.99	16	1.7	493.755	4	7.91	0.7765-0.8048	13359	75	2827	1	Q9CQY9
G.YWNVRGLTHPIRML.L	50.82	1754.94	14	-1.3	585.985	3	17.38	0.9269-0.9551	1143.5	75	15688	1	P10649
A.PETERAAVAIQSQFRKFQKKKAGSQS	50.78	2919.57	26	1.9	730.899	4	16.33	0.9619-0.9900	156250	75	14695	5	P63054
A.AAFGKPINF	50.77	963.518	9	-3.5	482.763	2	15.76	0.8150-0.8433	7492	75	14271	1	O08749
G.SGFAAPFFIVRHQLLK.K	50.76	1830.03	16	1.3	611.017	3	19.9	0.8761-0.9044	2114.4	75	17826	1	P17665
T.TQRIVAPPGGRANITS.L	50.69	1636.9	16	-3	546.638	3	9.87	0.8365-0.8648	1398	75	5508	1	O08553
W.YDNEYGYSNR.V	50.67	1279.51	10	2.5	640.763	2	8.35	0.9348-0.9630	1481	75	3373	1	P16858
A.ARPNSGAIHLKPPG	50.66	1413.78	14	1.5	472.268	3	9.08	0.8671-0.8953	20311	75	4352	2	Q80TL4
L.LQDQEGDMDHGLK.E	50.63	1484.66	13	0.3	743.334	2	8.45	1.0361-1.0642	12121	75	3482	2	P10637
F.LASVSTVLTSKYR	50.61	1423.8	13	-6.6	475.604	3	13.49	0.7799-0.8082	2079.9	75	11045	2	P01942
L.IRHGESAWNLENR.F	50.6	1580.78	13	0.5	527.933	3	9.36	0.7946-0.8230	1277	75	4765	1	Q9DBJ1
K.GPGPGGPGGAGGARG.G	50.6	1120.54	15	-1.5	561.274	2	6.74	0.8648-0.8931	1509.9	75	1266	1	P60761
S.ADCSVEEEPWKREK	50.6	1704.78	14	-1.7	569.264	3	9.63	0.8343-0.8626	1661.9	75	5074	1	P43006
C.SLHSIGKIG.G	50.56	910.524	9	-3.3	456.266	2	9.27	0.8082-0.8365	2058.7	75	4638	1	P34884
L.TRNPQFQKLLEWHRANSANLKLR.E	50.55	2819.54	23	-2.3	564.913	5	18.18	0.8807-0.9089	680.8	75	16386	1	P06745
L.STFQQMWISKQEYDESGPSIVHRKCF	50.54	3130.46	26	0.1	783.621	4	18.3	0.9405-0.9686	715.39	75	16497	1	P60710
L.STFQQMWISKQEYDESGPSIVHRKCF	50.54	3130.46	26	0.1	783.621	4	18.3	0.9405-0.9686	715.39	75	16497	1	P63260
E.HGIQPDGQMPSDK.T	50.53	1408.64	13	1.9	705.327	2	8.05	0.9957-1.0238	1183.3	75	2989	1	P68369
E.HGIQPDGQMPSDK.T	50.53	1408.64	13	1.9	705.327	2	8.05	0.9957-1.0238	1183.3	75	2989	1	P68368
G.LEERPQRKAQPSQAAEEPAEKADEPMEH	50.5	3200.52	28	-0.2	801.134	4	7.48	0.9157-0.9439	11136	75	2150	2	Q9R1P4
F.KLRPKKTPAVKAT	50.48	1436.92	13	-2.4	479.978	3	5.97	0.7969-0.8252	1856.7	75	383	2	Q78IK2
K.VTLAAN(+.98)GKSADCSVEEEPWKREK	50.47	2547.23	23	-2.7	850.079	3	11.44	1.0462-1.0743	10187	75	8034	1	P43006	Deamidation (NQ)	N6:Deamidation (NQ):1000.00
H.HIHDGIGAMVKNVLELTGK	50.44	2031.09	19	-2.8	508.778	4	19.97	0.8716-0.8999	0	75	17964	0	Q9D172
D.IRPEIHENYRING	50.42	1609.83	13	3	537.618	3	10.03	0.8399-0.8682	13811	75	5669	3	Q9CR51
F.VMGKEGVHGGGLNKKAYSMAKYLRDS.G	50.41	2795.42	26	3.3	699.863	4	11.34	0.9867-1.0148	6355.5	75	7751	2	Q9JJV2
T.FALRTDDPLLQLLQKAQQERN	50.41	2496.34	21	-5	625.089	4	22.02	0.8874-0.9157	979.17	75	19916	1	Q9DAR7
S.LKQAPLVH	50.35	904.549	8	-2.7	453.28	2	7.99	0.8445-0.8727	2247.8	75	2909	1	O08585
G.RLLVVYPWTQRY.F	50.34	1592.88	12	-6.2	531.964	3	18.61	0.7890-0.8173	687.07	75	16707	1	P02088
L.IQTHNEDVLEYKRRNGLE	50.33	2213.12	18	1.6	554.287	4	9.76	0.8218-0.8501	63231	75	5262	3	Q9CQY9
D.ESGPSIVHRKC.F	50.29	1211.61	11	1.5	606.811	2	7.02	0.9123-0.9405	4079.9	75	1534	2	P60710
D.ESGPSIVHRKC.F	50.29	1211.61	11	1.5	606.811	2	7.02	0.9123-0.9405	4079.9	75	1534	2	P63260
F.VCDIRPEIHEN(+.98)YRING	50.28	1927.92	16	7.5	643.651	3	12.57	0.9032-0.9315	294.58	75	9670	1	Q9CR51	Deamidation (NQ)	N11:Deamidation (NQ):8.64
M.AAFPKKQN	50.27	902.497	8	-4.6	452.253	2	6.35	0.8309-0.8592	100540	75	695	6	P48771
L.TADFRDDPDPRKVNLGVGAYR.T	50.26	2361.18	21	2.7	591.303	4	12.59	0.8976-0.9258	759.51	75	9772	1	P05201
W.RLILDWVPYINGKFKKDD	50.25	2219.21	18	-3.2	555.807	4	19.39	0.8218-0.8501	2620.5	75	17389	1	Q9CPX8
G.EVRTPGQLSDNNSRQ	50.24	1699.82	15	-0.2	567.614	3	7.66	0.7878-0.8162	2494.9	75	2422	1	Q8C0E2
F.VDLEPTVIDEIRNGPYRQL.F	50.22	2226.16	19	1	743.061	3	20.92	0.8942-0.9224	936.88	75	18706	1	P68368
E.GDGEEEDGDEDEEAEAPTGKRVAEDDEDDDVDTKKQKTEE.D	50.22	4423.82	40	-7.7	885.762	5	7.83	1.0575-1.0855	0	75	2775	0	P26350
Q.VHSKPAREQLGVLDITIGLTSC.F	50.21	2336.25	22	2.6	779.758	3	20.7	0.9427-0.9709	2533.7	75	18452	1	Q64445
F.AAPFFIVRHQLLKK	50.19	1667	14	2.4	834.509	2	19.93	1.1180-1.1460	32713	75	17924	6	P17665
L.LSSGFSLEDPQTHANRIYRMIK.L	50.19	2562.3	22	1.6	641.582	4	15.33	0.8965-0.9247	9951.4	75	13693	1	P07901
S.SRFEEEIKAEQEERKKQAEEVKQR.K	50.19	3003.54	24	2.8	601.715	5	9.37	0.8524-0.8807	961.59	75	4764	1	Q9D8Y0
L.AAFSKATCKD.L	50.13	1040.5	10	-3.2	521.252	2	6.96	0.8580-0.8863	1779.3	75	1479	1	Q9WTP6
K.LVLIRHGESAWN.L	50.11	1393.75	12	4.8	697.882	2	13.02	1.0339-1.0619	647.09	75	10350	1	Q9DBJ1
S.FELFADKVPKTAENFR.A	50.11	1910.99	16	1.5	638.003	3	15.8	0.9551-0.9833	827.8	75	14314	1	P17742
G.QSSYGSSYGQTQNTGYGTQSAPQG.Y	50.11	2453.04	24	2.2	1227.53	2	10.5	1.2587-1.2865	44.563	75	6534	1	P56959
D.TMEDHAGDYT.L	50.09	1138.42	10	2.7	570.219	2	8	0.8761-0.9044	4291	75	2929	1	P10637
F.MGYQNVEDEAETKKVLGLQDTIK.A	50.08	2608.31	23	-1.1	653.081	4	15.58	0.9281-0.9563	1941.7	75	14008	1	Q9Z0P4
E.ASLNLNAINRCPLPRPWA.L	50.05	2005.07	18	-0.9	669.361	3	20.25	0.8490-0.8773	116.5	75	18204	1	P05063
D.ITADDEPLGR.V	50.02	1085.54	10	2	543.775	2	9.85	0.8739-0.9021	14553	75	5466	2	P17742
N.MSPVGRVTPKEWRDQ	50.02	1784.9	15	2	595.973	3	10.68	0.8795-0.9078	6924.4	75	6734	2	P56393
L.ACQGKYTPSGQSGAAASE.S	50.01	1711.75	18	-1.1	856.878	2	7.46	1.0799-1.1079	352.77	75	2209	1	P05064
L.LPGELAKHAVSEGTKAVTKYTSSK	49.99	2501.35	24	0.5	626.343	4	13.57	0.8908-0.9190	17076	75	11113	1	Q6ZWY9
L.LPGELAKHAVSEGTKAVTKYTSSK	49.99	2501.35	24	0.5	626.343	4	13.57	0.8908-0.9190	17076	75	11113	1	Q64478
L.LPGELAKHAVSEGTKAVTKYTSSK	49.99	2501.35	24	0.5	626.343	4	13.57	0.8908-0.9190	17076	75	11113	1	P10853
L.LPGELAKHAVSEGTKAVTKYTSSK	49.99	2501.35	24	0.5	626.343	4	13.57	0.8908-0.9190	17076	75	11113	1	P70696
L.LPGELAKHAVSEGTKAVTKYTSSK	49.99	2501.35	24	0.5	626.343	4	13.57	0.8908-0.9190	17076	75	11113	1	Q9D2U9
L.LPGELAKHAVSEGTKAVTKYTSSK	49.99	2501.35	24	0.5	626.343	4	13.57	0.8908-0.9190	17076	75	11113	1	Q8CGP0
L.LPGELAKHAVSEGTKAVTKYTSSK	49.99	2501.35	24	0.5	626.343	4	13.57	0.8908-0.9190	17076	75	11113	1	Q64475
L.LPGELAKHAVSEGTKAVTKYTSSK	49.99	2501.35	24	0.5	626.343	4	13.57	0.8908-0.9190	17076	75	11113	1	P10854
L.LPGELAKHAVSEGTKAVTKYTSSK	49.99	2501.35	24	0.5	626.343	4	13.57	0.8908-0.9190	17076	75	11113	1	Q8CGP2
L.LPGELAKHAVSEGTKAVTKYTSSK	49.99	2501.35	24	0.5	626.343	4	13.57	0.8908-0.9190	17076	75	11113	1	Q64525
F.YIGEIIGKRGIVG.Y	49.97	1373.8	13	1.9	687.908	2	14.59	1.0518-1.0799	2137.1	75	12593	1	Q9CPQ8
K.TSPAKQQAPPVR.N	49.92	1278.7	12	-2.6	427.24	3	6.78	0.7822-0.8105	2404.5	75	1219	1	O08553
Y.AELRAKCTPSGFTLDDAIQTGVDNPGHPYIMT.V	49.91	3417.63	32	1.9	855.415	4	19.09	1.0631-1.0911	1183	75	17074	1	Q04447
T.HSLGGGTGSGMGT.L	49.9	1117.48	13	-1.5	559.746	2	7.7	0.8863-0.9145	2440.8	75	2532	1	P99024
T.HSLGGGTGSGMGT.L	49.9	1117.48	13	-1.5	559.746	2	7.7	0.8863-0.9145	2440.8	75	2532	1	P68372
T.HSLGGGTGSGMGT.L	49.9	1117.48	13	-1.5	559.746	2	7.7	0.8863-0.9145	2440.8	75	2532	1	Q7TMM9
T.HSLGGGTGSGMGT.L	49.9	1117.48	13	-1.5	559.746	2	7.7	0.8863-0.9145	2440.8	75	2532	1	Q9D6F9
T.HSLGGGTGSGMGT.L	49.9	1117.48	13	-1.5	559.746	2	7.7	0.8863-0.9145	2440.8	75	2532	1	Q9ERD7
F.DITADDEPLGRVS.F	49.89	1386.66	13	2	694.338	2	13.21	1.0013-1.0294	1053	75	10598	1	P17742
M.VHLTDAEK.A	49.89	911.471	8	-0.2	456.742	2	7	0.8343-0.8626	815.64	75	1549	1	P02088
G.YPSKPDNPGEDAPAE.D	49.88	1585.69	15	-1.7	793.849	2	8.58	1.0170-1.0451	4412.6	75	3644	1	P57774
C.GLLSDRLHISPDRVYI.N	49.87	1853.02	16	0.5	618.678	3	18.08	0.8660-0.8942	4427.4	75	16230	1	P34884
P.PGRPDVFPPPLSSEHNGQVAEDAVSRPKD.D	49.87	3097.52	29	1.5	775.387	4	13.3	1.0586-1.0866	2675	75	10654	1	Q0VGU4
D.LKVDKVIQAQTAYSANPASQ.A	49.84	2131.13	20	0.3	1066.57	2	12.52	1.2464-1.2742	2355.3	75	9585	2	O08992
K.NPLPSKETIEQEKQA.G	49.83	1710.88	15	5	856.449	2	9.42	1.1269-1.1549	410.45	75	4852	1	P20065
K.RMAGSAFDFENMKRKQNDVFG.E	49.83	2447.15	21	-2	612.791	4	14.28	0.8626-0.8908	2032.5	75	12202	1	P50396
E.VSVTPKTVTPAS.S	49.82	1185.66	12	1.9	593.837	2	9.85	0.9213-0.9495	472.54	75	5493	1	O08553
E.QRLEQGQAIDDLMPAQK	49.8	1939.98	17	-3.2	647.663	3	13.72	0.8490-0.8773	2464.1	75	11390	1	Q04447
L.VEESKDAGIRT.L	49.8	1203.61	11	0	602.811	2	7.09	0.9360-0.9641	1596.3	75	1618	1	P60879
MLRQILGQAKKHPSLIPLFVFIGAGGTGAAL.Y	49.8	3203.84	31	-0.6	801.964	4	24.64	0.9912-1.0193	19162	75	22465	1	Q62425
F.IVRHQLLKK	49.79	1133.74	9	0.3	567.876	2	6.35	0.9157-0.9439	45104	75	736	2	P17665
G.FVSCKSLKGGNIS	49.79	1338.7	13	-0.9	670.353	2	10.4	1.0035-1.0316	983.09	75	6371	1	Q91WQ3
Y.AKDVKFGADARALMLQG.V	49.78	1789.95	17	-3.3	597.654	3	14.35	0.8309-0.8592	4100.9	75	12283	1	P63038
F.SSLSNAVKQTTA.A	49.77	1205.63	12	2.3	603.82	2	9.42	0.9348-0.9630	1144.8	75	4885	1	O88935
L.QVTQPTVGMNFKTPRG.A	49.77	1759.9	16	-1.2	880.956	2	12.44	1.1381-1.1661	10699	75	9415	2	P63276
F.EEHTQSPIFVGKVVDPTHK	49.77	2147.1	19	-4.6	537.779	4	11.81	0.8071-0.8354	4313.5	75	8570	2	P22599
F.EEHTQSPIFVGKVVDPTHK	49.77	2147.1	19	-4.6	537.779	4	11.81	0.8071-0.8354	4313.5	75	8570	2	Q00897
T.SDRLLIKGGKIVNDDQS.F	49.72	1857	17	0.7	929.503	2	10.64	1.1460-1.1739	7658.7	75	6652	2	O08553
D.YVPKLYEQLSGK	49.71	1423.77	12	-0.6	712.891	2	13.62	1.0507-1.0788	4814.8	75	11177	1	P70296
K.HMDPPPAPMQDRSPSPRHPDVS.M	49.69	2450.12	22	2.7	613.538	4	9.17	0.8569-0.8852	7376.2	75	4469	3	P14873
F.AQLRLGDVKN	49.65	1112.63	10	3.4	557.323	2	9.44	0.9055-0.9337	11006	75	4856	1	Q8BGQ7
E.ATDNQAIKAL.L	49.62	1043.56	10	-1.8	522.785	2	11.06	0.8513-0.8795	2456.5	75	7294	1	P62774
L.YSFPVVIKNKTWKFV.E	49.61	1855.04	15	-0.9	619.352	3	18.9	0.8953-0.9236	3353.1	75	16904	1	P14152
F.YSVNVDYSKLKKEGPDF	49.6	1987.99	17	3.8	663.671	3	14.25	0.9269-0.9551	3301.6	75	12178	1	Q62425
K.NPLPSKETIEQEKQAGES	49.57	1983.97	18	-1.3	662.33	3	12.07	0.8320-0.8603	8102.7	75	8904	3	P20065
W.IYLIQTHNEDVLEYKRRNGLE	49.57	2602.35	21	0.8	651.594	4	14.04	0.8942-0.9224	22635	75	11743	2	Q9CQY9
V.GPFAPGITEKTPEGK	49.57	1527.79	15	-0.2	764.902	2	14.39	1.0788-1.1068	1265.7	75	12424	1	Q9DBG5
A.EEEDKKEDVGTVVG.I	49.55	1532.72	14	3.7	767.369	2	8.2	1.0080-1.0361	1630.1	75	3171	1	P20029
L.MADGTCQDAAIVGYKDSPS.V	49.53	1927.83	19	-1	964.918	2	12.88	1.1337-1.1616	1240.2	75	10024	1	P62962
F.SREKMDLTAKELTEEKETA.F	49.51	2208.09	19	0	737.037	3	10.16	0.9945-1.0226	407.9	75	5933	1	P14152
G.SEDGSADPENPGTAR.A	49.49	1501.63	15	1.6	751.821	2	7.08	0.9608-0.9889	1559.2	75	1601	1	P48320
L.FTEQTTKSEEVAKKQLS.K	49.46	1953.01	17	0.8	652.008	3	8.28	0.9686-0.9968	971.2	75	3337	1	Q91VZ6
T.FKANLENPMRLG	49.45	1388.72	12	2.9	695.369	2	14.46	1.0092-1.0372	3866.2	75	12488	2	Q8BKZ9
L.QEVDEPPQHALR.V	49.42	1417.69	12	1.9	473.572	3	8.22	0.8411-0.8694	75762	75	3082	2	P70296
R.SHYEEGPGKNLPFS.V	49.41	1560.72	14	-5.2	521.244	3	12.44	0.7470-0.7753	867.58	75	9452	1	P17665
S.KMAHWSNK	49.39	1000.49	8	-1.1	501.251	2	6.33	0.8445-0.8727	4318.2	75	726	2	P10649
R.Q(+.98)IDRIMEKADSNKT.R	49.37	1648.81	14	-1.7	550.608	3	8.51	0.8309-0.8592	2271.1	75	3619	1	P60879	Deamidation (NQ)	Q1:Deamidation (NQ):86.56
Q.LTHSLGGGTGSGM(+15.99)GT.L	49.36	1347.61	15	-1.3	674.809	2	7.66	0.9517-0.9799	1591.2	75	2434	1	P99024	Oxidation (M)	M13:Oxidation (M):1000.00
Q.LTHSLGGGTGSGM(+15.99)GT.L	49.36	1347.61	15	-1.3	674.809	2	7.66	0.9517-0.9799	1591.2	75	2434	1	P68372	Oxidation (M)	M13:Oxidation (M):1000.00
Q.LTHSLGGGTGSGM(+15.99)GT.L	49.36	1347.61	15	-1.3	674.809	2	7.66	0.9517-0.9799	1591.2	75	2434	1	Q7TMM9	Oxidation (M)	M13:Oxidation (M):1000.00
Q.LTHSLGGGTGSGM(+15.99)GT.L	49.36	1347.61	15	-1.3	674.809	2	7.66	0.9517-0.9799	1591.2	75	2434	1	Q9D6F9	Oxidation (M)	M13:Oxidation (M):1000.00
Q.LTHSLGGGTGSGM(+15.99)GT.L	49.36	1347.61	15	-1.3	674.809	2	7.66	0.9517-0.9799	1591.2	75	2434	1	Q9ERD7	Oxidation (M)	M13:Oxidation (M):1000.00
A.SSSTVVMQDESFPACK.I	49.33	1714.75	16	0.8	858.383	2	13.99	1.1023-1.1303	940.63	75	11885	1	Q9QYR6
A.SSSTVVMQDESFPACK.I	49.33	1714.75	16	0.8	858.383	2	13.99	1.1023-1.1303	940.63	75	11885	1	P14873
S.VHQLVENTDETYS.I	49.3	1533.69	13	-0.1	767.853	2	10.13	1.0429-1.0709	1322.5	75	5876	1	Q7TMM9
S.SGFSLEDPQTHANRIYR.M	49.3	1989.97	17	-0.8	664.327	3	12.12	0.8637-0.8920	5491.9	75	8963	2	P07901
L.PGGNLGAQNLSESPMVKEILKEQESRKGLIA.A	49.29	3292.74	31	-1	824.191	4	25.85	1.0518-1.0799	272.46	75	23656	1	Q99LX0
L.PGPLQDMFKK	49.28	1159.61	10	-2	580.808	2	18.7	0.9100-0.9382	1635.1	75	16818	1	P84086
H.TKFYTDPVEAVKDIPNGATL.L	49.28	2178.12	20	-1.8	727.044	3	18.95	0.9021-0.9303	2523	75	16968	1	Q9D0K2
C.FCSDPELASHPQVLNKIPILS.T	49.27	2307.19	21	-1.2	770.069	3	20.12	0.9461-0.9743	1059	75	18072	1	Q9Z0E0
E.SGPSIVHRK.C	49.24	979.556	9	0.6	490.784	2	7.85	0.8535-0.8818	11415	75	2674	5	P60710
E.SGPSIVHRK.C	49.24	979.556	9	0.6	490.784	2	7.85	0.8535-0.8818	11415	75	2674	5	P63260
T.EIPKEEKDPGMGAMGGMGGGMGGG.M	49.24	2248.96	24	5.5	750.662	3	12.65	0.9213-0.9495	2114.2	75	9711	1	P63038
F.FVNGLTLGGQKCSVIR.D	49.23	1690.92	16	1	846.465	2	15.38	1.2029-1.2308	396.68	75	13794	1	P62962
M.APTRKFFVGGNWKMNGRKKCLG.E	49.2	2494.32	22	2	624.587	4	11.02	0.8999-0.9281	13376	75	7157	2	P17751
N.IVEMKDENATLDGGDV.L	49.2	1704.79	16	4.5	853.403	2	13.14	1.1090-1.1370	464.63	75	10506	1	Q9CWS0
R.KAMEAVAAQGKVKK	49.19	1457.84	14	0.2	486.952	3	6.46	0.7958-0.8241	545.67	75	910	1	Q9DBJ1
A.PAPAAPAAAEPQAEAPAAAASSEQSVAVKE	49.15	2786.37	30	0.3	929.796	3	12.87	1.1873-1.2152	265.05	75	10116	1	Q91XV3
G.ESDELIGQKVSHALA.E	49.14	1595.82	15	2.1	798.915	2	13.44	1.1392-1.1672	589.12	75	10960	1	P17751
N.SINKALASETN(+.98)GTDSNGSNSSNIQ	49.14	2409.09	24	-0.8	1205.55	2	10.27	1.2631-1.2909	5606	75	6343	1	P63328	Deamidation (NQ)	N11:Deamidation (NQ):15.43
K.NIVTPRTPPPSQGKGGR.D	49.12	1760.96	17	4.5	587.997	3	7.44	0.8445-0.8727	808.11	75	2136	1	P04370
E.Q(+.98)EELENYIEHVLLHRP	49.12	2019.01	16	-4.2	674.005	3	22.94	0.8852-0.9134	940.63	75	20821	1	Q0VGU4	Deamidation (NQ)	Q1:Deamidation (NQ):56.99
V.DNWRPAQPLKNRKIKASFK	49.09	2296.29	19	-7.8	575.074	4	20.47	0.8275-0.8558	3972.2	75	18323	2	P00920
E.WNMSPVGRVTPKEWRDQ	49.07	2085.02	17	-3.5	696.01	3	16.14	0.8671-0.8953	2948	75	14655	1	P56393
Y.AKDVKFGADARAL.M	49.06	1360.75	13	-1.2	454.588	3	10	0.7856-0.8139	7440.7	75	5624	2	P63038
S.WYDNEYGYSNR.V	49.04	1465.59	11	1.7	733.802	2	11.71	1.0215-1.0496	6466.2	75	8352	1	P16858
L.YVLGHEAMK.M	49.03	1046.52	9	-0.1	524.267	2	8.93	0.9010-0.9292	642.47	75	4202	1	Q02053
F.AQLRLGDVK.N	48.97	998.587	9	-0.6	500.299	2	9.91	0.8694-0.8976	6185.8	75	5552	1	Q8BGQ7
T.HSLGGGTGSGM(+15.99)GT.L	48.96	1133.48	13	-0.1	567.744	2	6.53	0.8694-0.8976	715.24	75	967	1	P99024	Oxidation (M)	M11:Oxidation (M):1000.00
T.HSLGGGTGSGM(+15.99)GT.L	48.96	1133.48	13	-0.1	567.744	2	6.53	0.8694-0.8976	715.24	75	967	1	P68372	Oxidation (M)	M11:Oxidation (M):1000.00
T.HSLGGGTGSGM(+15.99)GT.L	48.96	1133.48	13	-0.1	567.744	2	6.53	0.8694-0.8976	715.24	75	967	1	Q7TMM9	Oxidation (M)	M11:Oxidation (M):1000.00
T.HSLGGGTGSGM(+15.99)GT.L	48.96	1133.48	13	-0.1	567.744	2	6.53	0.8694-0.8976	715.24	75	967	1	Q9D6F9	Oxidation (M)	M11:Oxidation (M):1000.00
T.HSLGGGTGSGM(+15.99)GT.L	48.96	1133.48	13	-0.1	567.744	2	6.53	0.8694-0.8976	715.24	75	967	1	Q9ERD7	Oxidation (M)	M11:Oxidation (M):1000.00
G.AEALERMFA.S	48.94	1036.5	9	-1.9	519.256	2	15.99	0.8490-0.8773	3248.1	75	14499	1	P01942
L.LEAGMPESTEDK	48.94	1305.58	12	1.7	653.795	2	9.17	0.9439-0.9720	5000.7	75	4444	1	Q6ZPJ3
L.EEALEPDMEEDDDQKAVK.D	48.91	2089.9	18	0.8	697.639	3	10.47	0.9788-1.0069	2369.1	75	6422	2	P09103
S.SEIEETKPAKTVNY	48.91	1607.8	14	-0.2	804.907	2	9.24	1.0474-1.0754	1311.5	75	4563	1	Q9DC69
L.PPDAEGPHGQFVQDKKVEPW	48.88	2260.09	20	1.3	754.37	3	16.02	0.9979-1.0260	19956	75	14685	2	P48758
Y.NELRVAPEEHPVLL.T	48.85	1614.87	14	-4.8	539.294	3	15.67	0.7731-0.8014	4458.3	75	14065	1	P60710
Y.NELRVAPEEHPVLL.T	48.85	1614.87	14	-4.8	539.294	3	15.67	0.7731-0.8014	4458.3	75	14065	1	P63260
D.GRTLSDYNIQKESTLHLVLRL.R	48.83	2455.35	21	-4.8	614.841	4	22.6	0.9010-0.9292	4426.9	75	20514	1	P62984
D.GRTLSDYNIQKESTLHLVLRL.R	48.83	2455.35	21	-4.8	614.841	4	22.6	0.9010-0.9292	4426.9	75	20514	1	P62983
D.GRTLSDYNIQKESTLHLVLRL.R	48.83	2455.35	21	-4.8	614.841	4	22.6	0.9010-0.9292	4426.9	75	20514	1	P0CG49
D.GRTLSDYNIQKESTLHLVLRL.R	48.83	2455.35	21	-4.8	614.841	4	22.6	0.9010-0.9292	4426.9	75	20514	1	P0CG50
MRECISIHVGQAGVQIGNA.C	48.82	1981.98	19	-1.6	661.665	3	17.74	0.8648-0.8931	20690	75	15585	1	P68369
M.SPKLEGGKGDQDDLGVNC.L	48.82	1830.84	18	3	611.288	3	10.7	0.8309-0.8592	1904.6	75	6819	2	Q71M36
F.VKMLPDKDCRYA.L	48.81	1437.71	12	-2.1	480.242	3	9.95	0.7595-0.7878	23960	75	5524	3	P18760
M.PELAVQKVVVHPLVLL.S	48.81	1753.09	16	0.2	585.368	3	22.03	0.9517-0.9799	1214.3	75	19915	1	P26516
L.ISKIREEYPDRIMNT.F	48.8	1863.95	15	1.4	622.324	3	11.18	0.8671-0.8953	2942	75	7470	1	P99024
L.ISKIREEYPDRIMNT.F	48.8	1863.95	15	1.4	622.324	3	11.18	0.8671-0.8953	2942	75	7470	1	P68372
L.ISKIREEYPDRIMNT.F	48.8	1863.95	15	1.4	622.324	3	11.18	0.8671-0.8953	2942	75	7470	1	Q7TMM9
F.KANLENPMRLG	48.79	1241.65	11	3.4	621.835	2	11.67	0.9394-0.9675	2762.9	75	8310	1	Q8BKZ9
M.SSGAHGEEGSARMWKALT.Y	48.78	1873.87	18	4.7	625.633	3	11.76	0.9495-0.9777	23552	75	8482	2	P43024
T.RAAICSGKVEIVAINDPFIDL.N	48.77	2243.2	21	0.5	748.739	3	22.95	0.9236-0.9517	3730.8	75	20784	1	P16858
C.EVRPQVHPNYRV.T	48.74	1492.79	12	1.4	498.603	3	9.11	0.8558-0.8840	2507.5	75	4384	1	Q9WTT4
D.GREAVTFLRKIKAAVEDPRVLL.L	48.74	2480.46	22	-4.8	621.117	4	20.94	0.8920-0.9202	2829.9	75	18725	2	Q9D2G2
K.YPIEHGIITNWDDMEKIWHHTFYN.E	48.73	3058.41	24	1	765.608	4	22.06	0.9979-1.0260	968.67	75	19959	1	P68033
K.YPIEHGIITNWDDMEKIWHHTFYN.E	48.73	3058.41	24	1	765.608	4	22.06	0.9979-1.0260	968.67	75	19959	1	P68134
S.GAQIDDNIPRRTTQRIVAPPGGRANITSLG	48.72	3143.69	30	0.8	786.929	4	13.37	0.9157-0.9439	13629	75	10765	1	O08553
F.ATASAAAPVSSAKPSS.D	48.72	1401.71	16	1	701.861	2	7.56	0.9788-1.0069	802.41	75	2363	1	Q61548
D.GTCQDAAIVGYKDSPS.V	48.69	1610.72	16	0.8	806.368	2	11.51	1.0608-1.0889	1365.5	75	8114	1	P62962
E.RRPSPKESKEADVATVRLGE.K	48.68	2224.19	20	1.8	557.055	4	8.32	0.8490-0.8773	1442.1	75	3357	1	P16014
G.FAAPFFIVRHQLLKK	48.66	1814.07	15	-2	605.695	3	17.05	0.8705-0.8987	12938	75	15417	3	P17665
D.CSVEEEPWKREK	48.63	1518.71	12	-4.4	507.242	3	8.83	0.7629-0.7912	1131.8	75	4045	1	P43006
L.AFVCDIRPEIHENYRING	48.62	2145.04	18	-4.9	716.016	3	25.77	0.9157-0.9439	2168.7	75	23529	1	Q9CR51
L.LVTLASHHPADFTPAVHASLDKFLASVST.V	48.6	3031.58	29	2.6	758.902	4	21.28	1.0047-1.0328	10370	75	19027	1	P01942
K.SGKEVKGEEKGENQNSKFEVR.L	48.56	2378.18	21	-0.2	595.551	4	6.74	0.9010-0.9292	2072.7	75	1189	1	P16014
S.GTQVDEGVRSASKRIVAPPGGRSNITS.L	48.51	2738.44	27	1.3	685.617	4	10.66	0.9179-0.9461	881.24	75	6739	1	Q62188
F.MKGLSMAKEG.V	48.5	1050.52	10	0.6	526.266	2	8.49	0.8863-0.9145	1383.1	75	3592	1	Q91ZZ3
L.LVTLASHHPADFTPAVHAS.L	48.49	1970	19	1.7	657.674	3	12.64	0.9472-0.9754	1736.7	75	9800	1	P01942
G.IEWNMSPVGRVTPKEWRDQ	48.49	2327.15	19	1	582.793	4	16.08	0.8399-0.8682	2949.1	75	14635	2	P56393
W.IYLIQTHNEDVLEYKRRNG.L	48.47	2360.22	19	3.3	591.064	4	12.69	0.8716-0.8999	13347	75	9863	1	Q9CQY9
L.AIVEALVGKDMANQVKAPLVL.K	48.46	2178.24	21	3.8	1090.13	2	21.46	1.3320-1.3598	106.73	75	19188	1	Q99LX0
Y.NEATGGNYVPR.A	48.44	1176.55	11	3.1	589.284	2	8.63	0.8953-0.9236	1096.6	75	3792	1	Q9D6F9
L.YAELRAKCTPSG.F	48.44	1294.63	12	-1.4	648.322	2	8.47	0.9957-1.0238	4944.2	75	3526	1	Q04447
S.SRFEEEIKAEQEERKKQAEEVKQRKA.A	48.44	3202.67	26	2.5	641.541	5	9.25	0.8648-0.8931	1294	75	4580	1	Q9D8Y0
L.TAKELTEEKETAFE.F	48.38	1624.78	14	-3.4	813.394	2	10.19	1.0732-1.1012	703.64	75	5962	1	P14152
L.YDICFRTLK.L	48.27	1157.59	9	1.2	579.802	2	14.46	0.9269-0.9551	1151.2	75	12495	1	P99024
L.YDICFRTLK.L	48.27	1157.59	9	1.2	579.802	2	14.46	0.9269-0.9551	1151.2	75	12495	1	P68372
L.YDICFRTLK.L	48.27	1157.59	9	1.2	579.802	2	14.46	0.9269-0.9551	1151.2	75	12495	1	Q7TMM9
L.YDICFRTLK.L	48.27	1157.59	9	1.2	579.802	2	14.46	0.9269-0.9551	1151.2	75	12495	1	Q9D6F9
L.YDICFRTLK.L	48.27	1157.59	9	1.2	579.802	2	14.46	0.9269-0.9551	1151.2	75	12495	1	Q9ERD7
S.VVKSMLKGPE	48.27	1086.61	10	3.4	544.313	2	8.8	0.9247-0.9529	900.48	75	4011	1	O88851
Y.SEAAADREDDPNFFKM.V	48.23	1841.79	16	-0.8	614.935	3	15.1	0.8162-0.8445	19526	75	13311	2	P26443
H.AAEHPDDTEDPKSKKDAKSNYK.M	48.23	2473.17	22	-2.3	619.297	4	5.86	0.8411-0.8694	1836.7	75	290	2	Q9R0P4
K.ASIKKGEDFVKN(+.98)MK	48.18	1594.84	14	2.5	532.62	3	9.44	0.8241-0.8524	895.22	75	4891	1	P08249	Deamidation (NQ)	N12:Deamidation (NQ):1000.00
D.TVLKYLPGPL.Q	48.11	1099.66	10	-1.5	550.837	2	19.76	0.8829-0.9111	1334.9	75	17741	1	P84086
M.DAPETERAAVAIQSQFRKFQKKKAGSQS	48.05	3105.63	28	1.1	777.414	4	17.07	0.9934-1.0215	28985	75	15347	5	P63054
A.M(+15.99)MTVYFGSGFAAPFFIVRHQLLKK	48.03	2803.47	24	0.3	701.873	4	23.09	0.9765-1.0047	1348	75	21059	1	P17665	Oxidation (M)	M1:Oxidation (M):0.00
MQLKPMEINPEMLNKVLAKLGVAG.Q	48.03	2623.43	24	1.6	656.863	4	25.43	0.9574-0.9855	26353	75	23173	2	Q9R0P9
V.APPGGRANITSLG	48.02	1209.65	13	3.1	605.831	2	11.14	0.9416-0.9698	9643.8	75	7365	1	O08553
V.AEQSSGELGPGNEPAAHS.L	47.99	1736.76	18	-1.6	869.384	2	8.41	1.0989-1.1269	366.02	75	3574	1	Q9QYR6
E.QGQAIDDLMPAQK	47.97	1413.69	13	-1.6	707.851	2	13.66	1.0114-1.0395	1857.7	75	11313	1	Q04447
A.AQGRYEGSGDGGAAAQS.L	47.97	1580.68	17	-1.5	791.345	2	6.61	0.9990-1.0271	0	75	1081	0	P05063
L.KYLPGPLQDMFK.K	47.94	1435.75	12	-6.6	479.587	3	18.41	0.7413-0.7697	30219	75	16534	2	P84086
F.FSETGAGKHVPR.A	47.91	1284.66	12	-0.3	429.225	3	7	0.7822-0.8105	5152.2	75	1511	1	P68369
A.ATGLVKKEEFPTDLKPEE.V	47.91	2030.06	18	-2.7	677.689	3	12.47	0.9044-0.9326	1226.6	75	9591	1	Q91ZZ3
Q.EYDESGPSIVHRKC.F	47.9	1618.74	14	1.4	810.377	2	8.41	1.0518-1.0799	4105.3	75	3489	2	P60710
Q.EYDESGPSIVHRKC.F	47.9	1618.74	14	1.4	810.377	2	8.41	1.0518-1.0799	4105.3	75	3489	2	P63260
G.TYDQKVQGGK	47.9	1122.57	10	-1.8	562.288	2	6.15	0.8784-0.9066	611.96	75	529	1	Q7TQD2
M.VAYWRQAGLSYIR.F	47.89	1581.84	13	-3.5	528.285	3	15.54	0.8479-0.8761	3104.7	75	13956	1	P56382
W.IVLREPITVSSEQMSHFRTLNF.N	47.82	2603.35	22	0	651.844	4	19.52	0.9123-0.9405	1090.8	75	17495	1	P00920
Y.AELRAKCTPSG.F	47.8	1131.57	11	3	566.793	2	7.17	0.9078-0.9360	5106.9	75	1705	1	Q04447
R.IEEELGSKAKFAGRSFRNPLAK	47.77	2447.33	22	0	490.472	5	12.29	0.8150-0.8433	51416	75	9258	3	P17182
A.NEKAVHADF.F	47.75	1029.49	9	0	515.75	2	8.57	0.8479-0.8761	1558.8	75	3715	1	Q3U898
MRECISVHVGQAGVQMG.N	47.74	1800.84	17	-3.8	601.285	3	14.79	0.8105-0.8388	13139	75	12770	1	P68368
M.PKPHSEAGTAFIQTQQ.L	47.71	1738.86	16	-2.1	870.435	2	9.78	1.1135-1.1415	5512.7	75	5316	2	P52480
T.GLGPACPTREPPLG.A	47.71	1363.69	14	3.8	682.854	2	13.84	0.9675-0.9957	0	75	11647	0	Q9QYR6
P.DMAEIEKFDKSK.L	47.7	1439.7	12	-6.8	480.902	3	11.07	0.7515-0.7799	907.13	75	7366	1	P20065
S.KIREEYPDRIMNT.F	47.69	1663.84	13	-3.8	555.615	3	10.24	0.8139-0.8422	4719.9	75	5970	1	P99024
S.KIREEYPDRIMNT.F	47.69	1663.84	13	-3.8	555.615	3	10.24	0.8139-0.8422	4719.9	75	5970	1	P68372
S.KIREEYPDRIMNT.F	47.69	1663.84	13	-3.8	555.615	3	10.24	0.8139-0.8422	4719.9	75	5970	1	Q7TMM9
A.MAAFPKKQN	47.69	1033.54	9	-3.1	517.773	2	7.45	0.9021-0.9303	67074	75	2036	3	P48771
M.DGTENKSKFGANAILG.V	47.69	1620.81	16	0.8	811.411	2	12.93	1.0889-1.1169	3093.2	75	10137	1	P17182
L.DGTENKSKFGANAILG.V	47.69	1620.81	16	0.8	811.411	2	12.93	1.0889-1.1169	3093.2	75	10137	1	P17183
N.WDDDNVEDDFSNQLRAELEKHGYK.M	47.67	2922.31	24	-2.5	731.58	4	19.34	0.9608-0.9889	909.05	75	17304	1	P60897
W.VLSHLESYKKRE	47.66	1487.81	12	-7.1	496.939	3	21.89	0.7912-0.8196	421.53	75	19801	1	Q64445
V.PKLYEQLSGK	47.64	1161.64	10	3.1	581.827	2	13.61	0.9190-0.9472	628.69	75	11298	1	P70296
D.WVPYINGKFKKDD	47.63	1608.83	13	0.7	537.283	3	12.68	0.8082-0.8365	7575.9	75	9864	2	Q9CPX8
G.GPGGAGGARGGAGGGP.S	47.61	1151.54	16	-2.8	576.776	2	6.51	0.8648-0.8931	1266.7	75	953	1	P60761
G.GTKVVLDDK.D	47.57	973.544	9	3.9	487.78	2	7.44	0.8603-0.8886	2217.4	75	2092	1	Q64433
L.RVNLAMDVGKARGFFK.K	47.56	1807.99	16	-7.9	453	4	14.71	0.7833-0.8116	3346.9	75	12808	1	P52480
S.ADDRVKKCIGGVIFFH.E	47.52	1803.95	16	-3.8	602.319	3	15.8	0.8037-0.8320	5908.6	75	14222	2	P05063
M.VKVGVNGFGRIGRLVT.R	47.5	1670.99	16	1.9	558.005	3	15.04	0.8377-0.8660	24005	75	13258	1	P16858
D.NWRPAQPLKNRKIKASFK	47.5	2181.26	18	2	546.323	4	9.13	0.8535-0.8818	7790	75	4445	1	P00920
G.YPSKPDNPGEDAPA.E	47.49	1456.65	14	0.6	729.329	2	8.44	0.9889-1.0170	3684.3	75	3531	1	P57774
C.ALMSCAKHKDYPFHAEV	47.43	1945.92	17	0.6	649.645	3	11.79	0.9168-0.9450	5386.7	75	8499	1	P45376
M.ASGGGVPTDEEQATGLERE.I	47.41	1901.86	19	0	951.935	2	10.98	1.1415-1.1694	0	75	7237	0	P19536
F.RTLKLTTPTYG.D	47.4	1249.7	11	0.5	625.857	2	11.14	0.9777-1.0058	1346.4	75	7475	1	P99024
F.RTLKLTTPTYG.D	47.4	1249.7	11	0.5	625.857	2	11.14	0.9777-1.0058	1346.4	75	7475	1	P68372
F.RTLKLTTPTYG.D	47.4	1249.7	11	0.5	625.857	2	11.14	0.9777-1.0058	1346.4	75	7475	1	Q7TMM9
F.RTLKLTTPTYG.D	47.4	1249.7	11	0.5	625.857	2	11.14	0.9777-1.0058	1346.4	75	7475	1	Q9D6F9
S.MAKEGVVAAAEKTKQGVTE.A	47.4	1946.01	19	-8.6	974.004	2	9.67	1.3009-1.3287	0	75	5226	0	Q91ZZ3
G.AEAPHQNGECHPNEKGSVNMDLD	47.4	2491.05	23	4.1	831.358	3	9.38	0.9461-0.9743	701.51	75	4806	1	Q61699
L.MNLEEKPAPAA.K	47.4	1169.58	11	3.9	585.796	2	10.21	0.8999-0.9281	544.99	75	6017	1	P09813
S.EAREDMAALEKD.Y	47.39	1376.62	12	0.3	689.318	2	9.24	0.9608-0.9889	11863	75	4610	2	P68369
S.EAREDMAALEKD.Y	47.39	1376.62	12	0.3	689.318	2	9.24	0.9608-0.9889	11863	75	4610	2	P68368
W.FYIGEIIGKRGIVG.Y	47.38	1520.87	14	-3.9	761.438	2	19.26	1.1325-1.1605	7436.4	75	17194	2	Q9CPQ8
T.WGNQEFEQSKRKNPAMYENDK	47.37	2598.19	21	3.8	650.556	4	9.58	0.9145-0.9427	11107	75	5056	1	Q9CQ69
R.NHPDSELESTANRHGEETEEE.R	47.35	2409	21	2.8	804.006	3	7.64	0.9371-0.9653	1035.3	75	2400	1	P16014
F.LHLGYLPNQLFR.T	47.35	1469.81	12	-3	490.943	3	19.31	0.8082-0.8365	6260.8	75	17219	1	Q91VR5
G.Q(+.98)MPSDKTIGGGDDS.F	47.32	1407.58	14	-0.4	704.796	2	8.74	0.9551-0.9833	1135.5	75	3974	1	P68369	Deamidation (NQ)	Q1:Deamidation (NQ):1000.00
G.Q(+.98)MPSDKTIGGGDDS.F	47.32	1407.58	14	-0.4	704.796	2	8.74	0.9551-0.9833	1135.5	75	3974	1	P68368	Deamidation (NQ)	Q1:Deamidation (NQ):1000.00
Y.DESGPSIVHR.K	47.31	1095.53	10	2.7	548.773	2	7.85	0.8626-0.8908	743.59	75	2787	1	P60710
Y.DESGPSIVHR.K	47.31	1095.53	10	2.7	548.773	2	7.85	0.8626-0.8908	743.59	75	2787	1	P63260
F.AASPGEAPAASEGATAPATPAPVAA.A	47.31	2132.04	25	-1.8	1067.02	2	12.94	1.2264-1.2542	185.31	75	10254	1	Q61548
D.FTPAVHASLDKFLASVSTVLTSKYR	47.3	2737.48	25	-1.8	685.374	4	24.72	0.9810-1.0092	1687.4	75	22564	1	P01942
L.NLKESNKGNEPPPPPL	47.29	1729.9	16	-0.7	865.954	2	10.59	1.1225-1.1504	6218.4	75	6580	2	Q80UY2
S.DRLHISPDRVYINYYDMNAANVGWNGSTFA	47.26	3458.61	30	-2	865.656	4	20.71	0.9281-0.9563	2429.2	75	18478	1	P34884
F.RDSDILGKYVD	47.25	1279.64	11	4	640.829	2	12.89	0.9743-1.0024	1680.7	75	10100	1	Q64433
F.NNVDGHLYE.L	47.24	1059.46	9	0.1	530.737	2	9.32	0.8569-0.8852	4273.6	75	4637	1	Q9R0P9
N.TNVPRASVPEG.F	47.21	1125.58	11	2.9	563.796	2	9.38	0.8694-0.8976	1874.2	75	4738	1	P34884
S.ETGAGKHVPRAVF.V	47.16	1367.73	13	1.1	684.872	2	9.36	0.9979-1.0260	6996.1	75	4781	2	P68369
C.ETGAGKHVPRAVF.V	47.16	1367.73	13	1.1	684.872	2	9.36	0.9979-1.0260	6996.1	75	4781	2	P68368
N.EEGDAEEAMVDNWRPAQPLKNRKIKASFK	47.14	3356.69	29	2.6	840.181	4	13.26	0.9574-0.9855	3298.3	75	10669	1	P00920
G.ASGGIGQPLSLLLKNSPLVSRLT.L	47.14	2320.35	23	0.3	774.455	3	25.36	0.9675-0.9957	949.05	75	23198	1	P08249
L.IALYMASQPRNK	47.14	1390.74	12	1.1	696.376	2	11.31	1.0541-1.0821	4610.8	75	7746	2	Q61387
D.GRTLSDYNIQKESTLHLVLRLRG.G	47.1	2668.48	23	3.5	668.127	4	21.68	0.9371-0.9653	1876.8	75	19453	1	P62984
D.GRTLSDYNIQKESTLHLVLRLRG.G	47.1	2668.48	23	3.5	668.127	4	21.68	0.9371-0.9653	1876.8	75	19453	1	P62983
D.GRTLSDYNIQKESTLHLVLRLRG.G	47.1	2668.48	23	3.5	668.127	4	21.68	0.9371-0.9653	1876.8	75	19453	1	P0CG49
D.GRTLSDYNIQKESTLHLVLRLRG.G	47.1	2668.48	23	3.5	668.127	4	21.68	0.9371-0.9653	1876.8	75	19453	1	P0CG50
M.YEHKIFVQ.G	47.09	1062.55	8	-0.5	532.281	2	9.55	0.8976-0.9258	1149.2	75	5047	1	P06745
W.NVRGLTHPIR.M	47.08	1161.67	10	-3	388.229	3	7.57	0.7265-0.7549	2499.3	75	2291	1	P10649
G.IVLAHTDLRLFHH	47.08	1570.87	13	-1.6	524.63	3	14.18	0.8116-0.8399	3548.7	75	12023	1	Q9CWJ9
Q.LVEESKDAGIRT.L	47.07	1316.69	12	0	659.352	2	8.2	1.0035-1.0316	1542.7	75	3183	1	P60879
F.SVMPSPKVSDTVVEPYN.A	47.02	1847.9	17	0.7	924.954	2	14.8	1.1471-1.1750	4030.9	75	12894	1	Q7TMM9
T.LASHHPADFTPAVHASLDKFLASVST.V	47	2718.38	26	1.5	680.601	4	19.94	0.9551-0.9833	11086	75	17951	1	P01942
K.N(+.98)IVTPRTPPPSQG.K	46.95	1363.71	13	-0.6	682.86	2	10.12	0.9754-1.0035	1948.7	75	5946	1	P04370	Deamidation (NQ)	N1:Deamidation (NQ):76.82
A.TSIHEAVTK.I	46.95	984.524	9	-2.2	493.267	2	6.91	0.8365-0.8648	2017.9	75	1351	1	P05201
F.FSETGAGKHVPRAV.F	46.94	1454.76	14	-0.5	485.927	3	8.21	0.8082-0.8365	1279	75	3243	1	P68369
W.AIGTGKTATPQQAQEVHEKLR.G	46.93	2262.21	21	-0.2	566.558	4	8.39	0.8897-0.9179	1274	75	3477	1	P17751
Q.DQEGDMDHGLK.E	46.93	1243.51	11	-0.1	622.763	2	7.61	0.9427-0.9709	6508.8	75	2313	1	P10637
M.GKEGVHGGLINKKCYEMASHLRRS.Q	46.89	2669.36	24	3.8	534.881	5	10.74	0.8377-0.8660	1325.2	75	6838	1	P62962
E.LSDDDTESKTSDVNDTQPPQ.S	46.89	2190.94	20	-2.8	1096.47	2	8.41	1.2018-1.2297	223.2	75	3550	1	Q61879
R.EAHKSEIAHRYNDLGEQHFKGLVL.I	46.88	2790.42	24	3.9	698.613	4	13.45	0.9529-0.9810	24125	75	10882	1	P07724
Y.RPGHYDILYK	46.83	1260.66	10	-2	421.226	3	9.71	0.7833-0.8116	14717	75	5151	2	Q7TQI3
F.YIGEIIGKRGIVGYDV	46.82	1750.96	16	-5.9	876.481	2	17.47	1.1784-1.2063	21620	75	15698	2	Q9CPQ8
A.VDTSSEITTKDLKEKKEVVE.E	46.81	2277.2	20	2.3	760.072	3	12.19	1.0462-1.0743	2518.1	75	9092	1	P26350
Y.AKDVKFGADARALMLQGVDL.L	46.79	2117.13	20	-0.9	706.715	3	18.71	0.9044-0.9326	4039.4	75	16763	1	P63038
M.GKEGVHGGLINKKCYEMASHLRRSQY	46.78	2960.49	26	4.1	741.13	4	11.73	0.9754-1.0035	3877.8	75	8399	1	P62962
E.YDESGPSIVHRKC.F	46.77	1489.7	13	-0.5	497.572	3	8.02	0.7458-0.7742	610.78	75	3054	1	P60710
E.YDESGPSIVHRKC.F	46.77	1489.7	13	-0.5	497.572	3	8.02	0.7458-0.7742	610.78	75	3054	1	P63260
G.SLTRPKKAIPAGCGDEEEEEEESILDTVLK.Y	46.77	3285.63	30	0.3	822.413	4	18.69	0.9382-0.9664	1110.1	75	16806	1	P84086
Q.LIAQDNEPEKPVADSETKM	46.77	2114.02	19	0.5	1058.02	2	10.6	1.2085-1.2364	432.96	75	6651	1	P56564
M.PEINTSHLDEKQVQLLA.E	46.77	1934.01	17	0.5	645.676	3	15.19	0.8422-0.8705	909.15	75	13511	1	P58044
V.PEMTEILKKK	46.76	1215.69	10	-8.9	406.233	3	12.9	0.7163-0.7447	2820	75	10127	2	Q99LC5
L.LRVTPYILKKLDSI	46.75	1658.01	14	-1.7	553.676	3	18.37	0.8807-0.9089	6982.9	75	16465	1	B1AXP6
E.YDESGPSIVHR.K	46.73	1258.59	11	1.2	630.304	2	8.78	0.9461-0.9743	6129	75	3905	2	P60710
E.YDESGPSIVHR.K	46.73	1258.59	11	1.2	630.304	2	8.78	0.9461-0.9743	6129	75	3905	2	P63260
G.SLPQKSQHGRTQDENPVVH.F	46.7	2156.07	19	0.6	719.697	3	6.92	0.9236-0.9517	1693.5	75	1415	1	P04370
G.KIIRKEIPAKIIFE.D	46.7	1697.06	14	-2.4	566.691	3	12.72	0.8128-0.8411	1223	75	9901	1	P70349
G.MVCEVRPQVHPNYRVT.V	46.68	1926.96	16	5.4	643.328	3	11.46	0.9450-0.9732	2255.9	75	8029	2	Q9WTT4
L.LLKGADINAPDKHHITPLLS.A	46.64	2152.2	20	-0.2	718.405	3	13.39	0.9867-1.0148	1930.1	75	10931	1	P62774
S.VHQLVENTDET.Y	46.63	1283.6	11	-1.3	642.804	2	8.45	0.9360-0.9641	1972.3	75	3527	1	P99024
S.VHQLVENTDET.Y	46.63	1283.6	11	-1.3	642.804	2	8.45	0.9360-0.9641	1972.3	75	3527	1	P68372
S.VHQLVENTDET.Y	46.63	1283.6	11	-1.3	642.804	2	8.45	0.9360-0.9641	1972.3	75	3527	1	Q7TMM9
S.VHQLVENTDET.Y	46.63	1283.6	11	-1.3	642.804	2	8.45	0.9360-0.9641	1972.3	75	3527	1	Q9D6F9
S.DRLHISPDR.V	46.63	1107.58	9	-2.1	554.794	2	7.69	0.8761-0.9044	13819	75	2544	2	P34884
S.CAKHKDYPFHAEV	46.62	1543.72	13	-4	515.579	3	9.01	0.7799-0.8082	2294.8	75	4255	1	P45376
K.TRQVCPLDNREWEFQKYGH	46.62	2405.13	19	-0.6	602.289	4	13.71	0.8626-0.8908	751.95	75	11427	1	P62878
G.QIFRPDNFVFGQSGAGNNWAKGHYTEGAEL.V	46.61	3309.56	30	3.2	828.398	4	18.97	1.0653-1.0933	1719.7	75	16979	1	P99024
G.QIFRPDNFVFGQSGAGNNWAKGHYTEGAEL.V	46.61	3309.56	30	3.2	828.398	4	18.97	1.0653-1.0933	1719.7	75	16979	1	P68372
G.QIFRPDNFVFGQSGAGNNWAKGHYTEGAEL.V	46.61	3309.56	30	3.2	828.398	4	18.97	1.0653-1.0933	1719.7	75	16979	1	Q7TMM9
G.QIFRPDNFVFGQSGAGNNWAKGHYTEGAEL.V	46.61	3309.56	30	3.2	828.398	4	18.97	1.0653-1.0933	1719.7	75	16979	1	Q9D6F9
S.GPSIVHRK.C	46.59	892.524	8	-0.8	447.268	2	7.85	0.8003-0.8286	6061.2	75	2704	2	P60710
S.GPSIVHRK.C	46.59	892.524	8	-0.8	447.268	2	7.85	0.8003-0.8286	6061.2	75	2704	2	P63260
A.GPSIVHRK.C	46.59	892.524	8	-0.8	447.268	2	7.85	0.8003-0.8286	6061.2	75	2704	2	P68033
A.GPSIVHRK.C	46.59	892.524	8	-0.8	447.268	2	7.85	0.8003-0.8286	6061.2	75	2704	2	P68134
F.LLSSNSDTQPCSKPDL.F	46.58	1703.8	16	-0.7	852.906	2	12.4	1.1034-1.1314	0	75	9446	0	Q99KY4
D.ADLSPAGHEEAKRGGQALRDAG.Y	46.55	2205.09	22	0.7	736.035	3	7.95	0.9630-0.9912	1749.9	75	2832	1	Q9DBJ1
Y.EEGPGKNLPFSVENKWRLL.A	46.53	2212.16	19	2.8	554.048	4	19.1	0.8445-0.8727	928.04	75	17125	1	P17665
G.DEETVRKAM(+15.99)EAVAAQGKVKK	46.52	2203.16	20	-1.8	735.392	3	9.44	0.9968-1.0249	876.15	75	4862	1	Q9DBJ1	Oxidation (M)	M9:Oxidation (M):1000.00
L.VIINDDLDKAYATLKQALSEEIKKAQGTGHA	46.51	3339.77	31	-1.1	668.958	5	24.02	0.9337-0.9619	33284	75	21955	1	Q64520
Y.DESGPSIVHRKC.F	46.46	1326.63	12	1.4	664.324	2	7.43	0.9472-0.9754	5108.9	75	2102	2	P60710
Y.DESGPSIVHRKC.F	46.46	1326.63	12	1.4	664.324	2	7.43	0.9472-0.9754	5108.9	75	2102	2	P63260
M.PKPHSEAGTAFIQTQQLHAAMADTFLEHMCR.L	46.45	3465.64	31	2.6	694.135	5	19.75	1.0193-1.0474	13172	75	17686	1	P52480
F.MKGLSMAKEGVVAAAEKTKQGVTE.A	46.44	2462.29	24	2.7	821.77	3	13	1.1124-1.1404	517.77	75	10315	1	Q91ZZ3
D.AIDQMWLPVVRTWRLN.E	46.42	1997.07	16	-1	666.694	3	23.65	0.8705-0.8987	962.15	75	21493	1	Q9DBJ1
A.DKVPKTAENFR.A	46.41	1303.69	11	0.2	435.569	3	7.66	0.8128-0.8411	7794.7	75	2406	2	P17742
Q.EYDESGPSIVH.R	46.39	1231.54	11	3.9	616.776	2	10.45	0.9315-0.9596	17237	75	6320	1	P60710
Q.EYDESGPSIVH.R	46.39	1231.54	11	3.9	616.776	2	10.45	0.9315-0.9596	17237	75	6320	1	P63260
E.EEAPSSPAEDEHNQN(+.98)GNLD	46.39	2052.81	19	3.5	1027.42	2	8.7	1.1516-1.1795	553.96	75	3818	1	Q01065	Deamidation (NQ)	N15:Deamidation (NQ):4.64
F.TSVQKRAIRTLWT.V	46.38	1558.89	13	-4.5	520.635	3	11.51	0.8105-0.8388	61332	75	8003	2	Q9DBJ1
M.VGPIEEAVAKADKLAEEHGS	46.37	2049.04	20	1.9	684.019	3	20.39	0.9506-0.9788	340.59	75	18223	1	P56480
M.AEIEKFDKSKLKKTETQEKNPLPSKETIEQEKQAG.E	46.35	4029.13	35	7.2	806.836	5	9.71	1.0384-1.0664	1967.7	75	5338	1	P20065
I.YVPLTDKEKQWSR.W	46.35	1648.86	13	-5.1	550.622	3	13.62	0.8139-0.8422	712.88	75	11365	1	P23506
Q.SQGRQEALEWLIRETEPVSRQH	46.35	2648.34	22	-4.4	663.088	4	17.98	0.8931-0.9213	821.36	75	16211	1	Q6P1B1
T.Q(+.98)RIVAPPGGRANITS.L	46.32	1536.84	15	-4.2	513.283	3	9.93	0.7617-0.7901	1644.5	75	5568	1	O08553	Deamidation (NQ)	Q1:Deamidation (NQ):41.98
L.LEGKVLPGVDA.L	46.32	1096.61	11	-0.7	549.312	2	13.26	0.9066-0.9348	2990.2	75	10642	1	P09411
G.MVCEVRPQVHPNYR.V	46.31	1726.84	14	2.5	576.62	3	10.12	0.8987-0.9269	3101.7	75	5858	2	Q9WTT4
L.VLIRHGESAWN.L	46.29	1280.66	11	-0.7	641.337	2	10.04	0.9698-0.9979	1158.1	75	5718	1	Q9DBJ1
A.DPATEDTFRMDR.L	46.29	1452.63	12	-1.2	727.32	2	10.68	1.0249-1.0530	2418.5	75	6726	1	Q68ED7
T.TKNLDYVATSIHEAVTKIQ	46.28	2130.13	19	-8.8	533.534	4	17.94	0.7856-0.8139	756.15	75	16144	1	P05201
G.LDLRTAAYVNAIEKVFK.V	46.28	1950.09	17	-2.2	651.035	3	22.18	0.9551-0.9833	1890.8	75	20066	1	P26443
D.FARQKLDPKIAVAAQNCYK.V	46.27	2163.16	19	0.2	541.797	4	11.74	0.8637-0.8920	532.26	75	8529	1	P17751
V.TPRTPPPSQ.G	46.25	979.509	9	-2.2	490.759	2	6.57	0.8490-0.8773	7499.3	75	884	2	P04370
D.YNIQKESTLHLVLR.L	46.22	1712.96	14	-5.1	571.989	3	21.44	0.8592-0.8874	621.02	75	19156	1	P62984
D.YNIQKESTLHLVLR.L	46.22	1712.96	14	-5.1	571.989	3	21.44	0.8592-0.8874	621.02	75	19156	1	P62983
D.YNIQKESTLHLVLR.L	46.22	1712.96	14	-5.1	571.989	3	21.44	0.8592-0.8874	621.02	75	19156	1	P0CG49
D.YNIQKESTLHLVLR.L	46.22	1712.96	14	-5.1	571.989	3	21.44	0.8592-0.8874	621.02	75	19156	1	P0CG50
D.APETERAAVAIQSQFRKFQKKKAGSQS	46.22	2990.61	27	2.6	748.659	4	14.97	0.9686-0.9968	21640	75	13208	5	P63054
A.KYEASYDMSDSGKLESLQHHEEL	46.22	2695.21	23	3.5	674.81	4	12.96	0.9709-0.9990	938.88	75	10269	1	Q9WUA3
A.LVVDNGSGMCKAG.F	46.21	1249.58	13	0.9	625.796	2	10.54	0.9382-0.9664	3955.3	75	6475	1	P60710
Y.LLYRPGHYDILYK	46.16	1649.89	13	2.2	550.971	3	14.06	0.8569-0.8852	1558.2	75	11991	1	Q7TQI3
K.ESTLHLVLRLR.G	46.14	1335.8	11	0.6	668.905	2	21.64	1.0283-1.0563	4185.3	75	19281	1	P62984
K.ESTLHLVLRLR.G	46.14	1335.8	11	0.6	668.905	2	21.64	1.0283-1.0563	4185.3	75	19281	1	P62983
K.ESTLHLVLRLR.G	46.14	1335.8	11	0.6	668.905	2	21.64	1.0283-1.0563	4185.3	75	19281	1	P0CG49
K.ESTLHLVLRLR.G	46.14	1335.8	11	0.6	668.905	2	21.64	1.0283-1.0563	4185.3	75	19281	1	P0CG50
L.VVDNGSGMCK.A	46.12	1008.44	10	1.8	505.225	2	7.28	0.8184-0.8467	38549	75	1812	1	P60710
K.ANAEKTSGSSIKIVKVSKKE	46.1	2103.19	20	5.5	526.806	4	7.13	0.8173-0.8456	991.7	75	1680	1	P56382
E.EVEEEETGEETKIKARQLT.V	46.1	2218.1	19	4.6	740.374	3	9.7	0.9855-1.0137	1195.8	75	5215	1	P28656
I.SKIREEYPDRIMN.T	46.09	1649.82	13	-8.6	550.941	3	9.67	0.8501-0.8784	1453.8	75	5219	1	P99024
I.SKIREEYPDRIMN.T	46.09	1649.82	13	-8.6	550.941	3	9.67	0.8501-0.8784	1453.8	75	5219	1	P68372
I.SKIREEYPDRIMN.T	46.09	1649.82	13	-8.6	550.941	3	9.67	0.8501-0.8784	1453.8	75	5219	1	Q7TMM9
Q.Q(+.98)ETAAAETETRTHTLT.R	46.08	1759.82	16	1.9	880.918	2	8.66	1.1616-1.1895	94.012	75	3854	1	Q0VGU4	Deamidation (NQ)	Q1:Deamidation (NQ):1000.00
G.YPSKPDNPGEDAPAED.M	46.08	1700.72	16	-0.9	851.363	2	8.53	1.0406-1.0687	1329.5	75	3673	1	P57774
W.EVISDEHGIDPTGTYHGDSDLQ.L	46.05	2384.04	22	0.2	795.686	3	12.66	0.9495-0.9777	625.11	75	9855	1	P99024
W.EVISDEHGIDPTGTYHGDSDLQ.L	46.05	2384.04	22	0.2	795.686	3	12.66	0.9495-0.9777	625.11	75	9855	1	P68372
W.EVISDEHGIDPTGTYHGDSDLQ.L	46.05	2384.04	22	0.2	795.686	3	12.66	0.9495-0.9777	625.11	75	9855	1	Q9D6F9
G.EIIGKRGIVGYDV	46.05	1417.79	13	-2.1	709.9	2	14	1.0384-1.0664	247.58	75	11871	1	Q9CPQ8
K.DGLEMEKC	46.03	923.373	8	1.6	924.379	1	10.96	1.1392-1.1672	0	75	7204	0	P63028
L.SAFQKYEEQRAATN	46.01	1641.77	14	4.1	821.896	2	8.76	1.0799-1.1079	292.43	75	4008	1	Q99NB1
K.TETQEKNPLPSKETIEQEKQAG.E	45.97	2484.23	22	-3.5	829.08	3	9.19	0.9686-0.9968	939.07	75	4593	1	P20065
R.RLQEQEELENYIEHVLLHRP	45.97	2544.31	20	-2.6	637.081	4	22.63	0.8365-0.8648	601.06	75	20583	1	Q0VGU4
H.ASLDKFLASVSTVLTSKY.R	45.95	1929.05	18	-4.9	644.018	3	25.86	0.9382-0.9664	544.85	75	23621	1	P01942
A.MVDNWRPAQPLKNRKIKASFK	45.93	2526.4	21	-3.1	632.604	4	18.23	0.8716-0.8999	14986	75	16405	3	P00920
Q.TLIQKVWVPMKPYYTQVYQ.E	45.93	2384.26	19	0	795.759	3	19.77	0.9619-0.9900	1054.4	75	17748	1	P56379
K.VVPEMTEILKKK	45.89	1413.83	12	-6.5	472.279	3	12.94	0.7458-0.7742	11247	75	10150	2	Q99LC5
N.ADLRKLAVNMVPFPRLH.F	45.86	1976.11	17	-3.6	495.033	4	18.85	0.8343-0.8626	4483.9	75	16860	1	P99024
N.ADLRKLAVNMVPFPRLH.F	45.86	1976.11	17	-3.6	495.033	4	18.85	0.8343-0.8626	4483.9	75	16860	1	P68372
N.ADLRKLAVNMVPFPRLH.F	45.86	1976.11	17	-3.6	495.033	4	18.85	0.8343-0.8626	4483.9	75	16860	1	Q7TMM9
N.ADLRKLAVNMVPFPRLH.F	45.86	1976.11	17	-3.6	495.033	4	18.85	0.8343-0.8626	4483.9	75	16860	1	Q9D6F9
N.ADLRKLAVNMVPFPRLH.F	45.86	1976.11	17	-3.6	495.033	4	18.85	0.8343-0.8626	4483.9	75	16860	1	Q9ERD7
L.LAM(+15.99)AAFPKKQN	45.85	1233.65	11	-0.4	617.832	2	8.06	1.0047-1.0328	16248	75	3003	2	P48771	Oxidation (M)	M3:Oxidation (M):1000.00
L.EYLNQEQAEQGREHLA.K	45.83	1913.89	16	-9.4	957.939	2	10.17	1.1884-1.2163	124.8	75	5930	1	Q03517
N.ALRFTTKHLNDESTSKQIRAM.L	45.82	2446.28	21	1.6	612.576	4	10.63	0.8920-0.9202	567.76	75	6724	1	Q8BHZ0
Y.DNEYGYSNR.V	45.81	1116.45	9	2.3	559.231	2	7.62	0.8863-0.9145	1707.6	75	2408	1	P16858
L.ERKPAAGLSAAPVPPAAAPL.L	45.81	1883.06	20	-1.6	628.692	3	14.93	0.8309-0.8592	1369.8	75	13174	1	Q99P72
L.LVTLASHHPADFTPAVHASLDKFLASVSTVLTSKYR	45.8	3879.07	36	1.7	776.82	5	24.89	1.1012-1.1292	1752	75	22708	1	P01942
C.CSVFINKKIDS	45.79	1252.65	11	1	627.331	2	10.98	0.9754-1.0035	1886.7	75	7163	1	Q9CWS0
K.TVETRDGQVINETSQHHDD.L	45.78	2179.97	19	-0.3	727.663	3	7.56	0.9382-0.9664	985.07	75	2324	1	P20152
G.SKAKFAGRSFRNPLAK	45.77	1777.01	16	2.4	593.344	3	9.25	0.8807-0.9089	74339	75	4545	3	P17182
L.LYRPGHYDILYK	45.77	1536.81	12	-6.3	513.272	3	12.23	0.7572-0.7856	5587.9	75	9104	2	Q7TQI3
M.ANQVKAPLVLKD	45.75	1294.76	12	2.4	648.388	2	11.55	1.0013-1.0294	1783	75	8246	2	Q99LX0
S.DRLHISPDRVYI.N	45.72	1482.79	12	-3.8	495.269	3	14.23	0.8003-0.8286	13413	75	12195	1	P34884
D.YNIQKESTLHLVLRL.R	45.71	1826.04	15	0.9	609.687	3	22.59	0.9032-0.9315	866.17	75	20483	1	P62984
D.YNIQKESTLHLVLRL.R	45.71	1826.04	15	0.9	609.687	3	22.59	0.9032-0.9315	866.17	75	20483	1	P62983
D.YNIQKESTLHLVLRL.R	45.71	1826.04	15	0.9	609.687	3	22.59	0.9032-0.9315	866.17	75	20483	1	P0CG49
D.YNIQKESTLHLVLRL.R	45.71	1826.04	15	0.9	609.687	3	22.59	0.9032-0.9315	866.17	75	20483	1	P0CG50
Y.SEAAADREDDPNFFKM(+15.99).V	45.62	1857.78	16	-1.9	620.266	3	11.77	0.8173-0.8456	1249.3	75	8618	1	P26443	Oxidation (M)	M16:Oxidation (M):1000.00
S.EAREDMAALEKDY.E	45.59	1539.69	13	-10.1	514.23	3	12.39	0.7583-0.7867	627.51	75	9403	1	P68369
S.EAREDMAALEKDY.E	45.59	1539.69	13	-10.1	514.23	3	12.39	0.7583-0.7867	627.51	75	9403	1	P68368
L.LAMMTVYFGSGFAAPFFIVRHQLLKK	45.58	2971.6	26	1.2	743.905	4	25.46	1.0080-1.0361	5942.7	75	23228	2	P17665
S.KIREEFPDRIMNTF.S	45.54	1794.91	14	-2.4	599.307	3	15.94	0.8230-0.8513	2478.3	75	14432	1	Q9D6F9
T.SDMQGDGEEQNKEA.L	45.53	1536.6	14	4.5	769.309	2	6.61	0.9810-1.0092	85.493	75	1094	1	P62259
E.NRFSGWYDADLSPAGHEEAKRGGQALRDAG.Y	45.51	3230.52	30	4.6	647.114	5	12.91	0.9833-1.0114	0	75	10222	0	Q9DBJ1
D.DIKKVVKQASEGPLKGILG.Y	45.49	1979.18	19	-2.6	660.73	3	16.69	0.8535-0.8818	1952	75	15156	1	P16858
E.KIWHHTFYN.E	45.48	1244.61	9	-1.3	623.309	2	9.34	0.9405-0.9686	278.4	75	4733	1	P60710
E.KIWHHTFYN.E	45.48	1244.61	9	-1.3	623.309	2	9.34	0.9405-0.9686	278.4	75	4733	1	P63260
E.KIWHHTFYN.E	45.48	1244.61	9	-1.3	623.309	2	9.34	0.9405-0.9686	278.4	75	4733	1	P68033
E.KIWHHTFYN.E	45.48	1244.61	9	-1.3	623.309	2	9.34	0.9405-0.9686	278.4	75	4733	1	P68134
L.QVTGSAHCTFNTAQKAVGKDNFT.L	45.46	2424.15	23	1.9	809.057	3	11.45	1.0619-1.0900	1904.9	75	7954	1	O08553
L.IKGGKIVNDDQS.F	45.46	1272.67	12	2.3	637.341	2	6.94	0.9269-0.9551	1147.6	75	1424	1	O08553
C.SVFINKKIDS	45.45	1149.64	10	1.6	575.826	2	9.95	0.9416-0.9698	23900	75	5521	1	Q9CWS0
Y.FACEKNENL.A	45.44	1066.48	9	-1.4	534.243	2	10.21	0.8479-0.8761	5856.4	75	5921	1	P54728
L.KVDKVIQAQTAYSANPASQA.F	45.43	2089.08	20	5.2	1045.55	2	10.63	1.2052-1.2330	149.69	75	6702	1	O08992
T.ALEATDNQAIK.A	45.4	1172.6	11	0.7	587.308	2	8.76	0.9032-0.9315	4502.7	75	3996	1	P62774
E.NRFSGWYDADLSPAGHEEAKRGGQALR.D	45.39	2987.44	27	2.2	598.495	5	12.52	0.9157-0.9439	2408.7	75	9542	1	Q9DBJ1
R.KAPSGRMSVLKNLQSLDPSHRISD.R	45.36	2635.39	24	2.2	659.854	4	14.25	0.9134-0.9416	5058.1	75	12131	1	P09240
K.KDQMGKGEEGYPQEGILE.D	45.35	2006.93	18	0.1	669.981	3	12.36	0.8614-0.8897	1331.8	75	9342	1	O55042
S.SEQRPGKSSGGPPCSLSSEVEAGPQ.G	45.33	2470.14	25	2.7	824.387	3	11.5	0.9382-0.9664	5520.2	75	7986	1	Q9QYR6
L.IGIPKDIPLQSAATLGVNPCTAYR.M	45.33	2497.34	24	-1.8	833.449	3	20.03	1.1549-1.1828	482.39	75	18022	1	Q9DCS3
S.KIREEYPDRIM.N	45.32	1448.74	11	-0.5	483.921	3	10.33	0.8060-0.8343	2869.5	75	6163	1	P99024
S.KIREEYPDRIM.N	45.32	1448.74	11	-0.5	483.921	3	10.33	0.8060-0.8343	2869.5	75	6163	1	P68372
S.KIREEYPDRIM.N	45.32	1448.74	11	-0.5	483.921	3	10.33	0.8060-0.8343	2869.5	75	6163	1	Q7TMM9
V.CEVRPQVHPNYRVTV	45.32	1795.92	15	-1.1	599.644	3	13.27	0.9010-0.9292	778.21	75	10735	1	Q9WTT4
L.TQQLAQATGKPAQ.Y	45.31	1340.7	13	1.2	671.359	2	7.48	0.9743-1.0024	1101.4	75	2162	1	P34884
S.ERCAQYKKDGADFAKWR.C	45.31	2071.01	17	1.3	518.758	4	9.39	0.8411-0.8694	531.12	75	4817	1	P05064
L.ERCAQYKKDGADFAKWR.C	45.31	2071.01	17	1.3	518.758	4	9.39	0.8411-0.8694	531.12	75	4817	1	P05063
H.FENKVPEKQK.L	45.3	1245.67	10	-1.2	623.841	2	6.39	0.9484-0.9765	275.89	75	832	1	P48771
L.FADKVPKTAENFRA.L	45.29	1592.83	14	3	531.951	3	10.66	0.8614-0.8897	3102.7	75	6711	1	P17742
S.REKMDLTAKELTEEKETAFEFL.S	45.28	2657.33	22	-1.7	665.336	4	18.44	0.8614-0.8897	921.46	75	16572	1	P14152
D.NEYGYSNRVVDL.M	45.27	1427.67	12	0.9	714.84	2	14.72	1.0159-1.0440	8138.8	75	12767	1	P16858
M.SPVGRVTPKEWRDQ	45.24	1653.86	14	-4	552.29	3	16.14	0.8082-0.8365	2063.9	75	14684	1	P56393
S.DEEGENYSKEVPE.I	45.24	1523.63	13	1.5	762.82	2	9.95	1.0137-1.0417	901.29	75	5638	1	P22005
S.DTPTYESKDSSSVGKMN.G	45.17	1844.81	17	-6	923.404	2	8.3	1.1594-1.1873	65.798	75	3391	1	P97783
F.FKDGLEMEK.C	45.15	1095.53	9	0.9	548.77	2	9.66	0.8942-0.9224	2878.9	75	5146	1	P63028
S.VSTVLTSKYR	45.14	1152.65	10	-1.2	577.33	2	9.3	0.9371-0.9653	3154.3	75	4688	2	P01942
K.KAIPAGCGDEEEEEEES.I	45.13	1820.73	17	1.9	911.37	2	8.65	1.0833-1.1113	666.5	75	3822	1	P84086
E.ALHSIKTKGKRAAFANFDPCSLLPGNLDY.W	45.12	3146.63	29	-1.9	787.662	4	19.61	0.8965-0.9247	2434.1	75	17562	1	P00920
C.TAKTEWLDGKHVVFG.K	45.1	1686.87	15	-3.9	563.295	3	13.91	0.8626-0.8908	2396.3	75	11672	1	P17742
L.LEVGIVKEEQLKVHGF	45.1	1824.01	16	5.2	609.014	3	15.89	0.8727-0.9010	0	75	14466	0	Q9CXU9
D.ESGPSIVHR.K	45.06	980.504	9	0.5	491.258	2	7.47	0.8399-0.8682	2470.5	75	2096	1	P60710
D.ESGPSIVHR.K	45.06	980.504	9	0.5	491.258	2	7.47	0.8399-0.8682	2470.5	75	2096	1	P63260
T.AKTEWLDGKHVVFG.K	45.05	1585.83	14	-2.6	529.613	3	13.7	0.8082-0.8365	18932	75	11300	1	P17742
S.MAYAGARFVF.S	45.05	1131.55	10	0.3	566.783	2	19	0.8920-0.9202	3871	75	16964	1	P08249
L.YEDIGKGAFS.V	45.05	1085.5	10	-0.4	543.757	2	11.63	0.8614-0.8897	1215.6	75	8273	1	P28652
G.M(+15.99)VCEVRPQVHPNYRVTV	45.04	2042.02	17	1.7	681.68	3	12.31	0.8987-0.9269	1691.6	75	9264	1	Q9WTT4	Oxidation (M)	M1:Oxidation (M):1000.00
S.SYQTNKERHDELS.Y	45.04	1605.74	13	-1.4	803.873	2	6.53	1.0518-1.0799	313.69	75	981	1	Q62426
Q.LLREHWVHILVPAGFVFG.C	45.04	2089.16	18	-4.1	697.39	3	22.92	0.9010-0.9292	510.52	75	20825	1	P0DN34
G.EAVISTKKTGKSATEESTSSSQKM	45.03	2514.25	24	-0.2	839.088	3	7.03	0.9799-1.0080	703.1	75	1529	1	P46660
E.EVEEEETGEETKIKARQ.L	45.02	2003.96	17	3	668.996	3	7.5	0.9315-0.9596	559.08	75	2246	1	P28656
S.SSQSEESDLGEEGKKRES.E	44.98	1980.89	18	1.8	661.303	3	6.78	0.8829-0.9111	505.14	75	1245	1	Q8K3H0
M(+15.99)REIVHIQAGQCGNQIGAK.F	44.95	2068.03	19	7.1	690.354	3	10.37	0.9224-0.9506	701.13	75	6310	1	P99024	Oxidation (M)	M1:Oxidation (M):1000.00
M(+15.99)REIVHLQAGQCGNQIGAK.F	44.95	2068.03	19	7.1	690.354	3	10.37	0.9224-0.9506	701.13	75	6310	1	P68372	Oxidation (M)	M1:Oxidation (M):1000.00
M(+15.99)REIVHIQAGQCGNQIGAK.F	44.95	2068.03	19	7.1	690.354	3	10.37	0.9224-0.9506	701.13	75	6310	1	Q7TMM9	Oxidation (M)	M1:Oxidation (M):1000.00
M(+15.99)REIVHLQAGQCGNQIGAK.F	44.95	2068.03	19	7.1	690.354	3	10.37	0.9224-0.9506	701.13	75	6310	1	Q9D6F9	Oxidation (M)	M1:Oxidation (M):1000.00
M(+15.99)REIVHIQAGQCGNQIGAK.F	44.95	2068.03	19	7.1	690.354	3	10.37	0.9224-0.9506	701.13	75	6310	1	Q9ERD7	Oxidation (M)	M1:Oxidation (M):1000.00
D.ADLSPAGHEEAKRGGQALR.D	44.94	1962	19	5	491.509	4	7.28	0.8637-0.8920	1625.3	75	1848	1	Q9DBJ1
Q.MWISKQEYDESGPSIVHRKCF	44.93	2539.2	21	1.3	635.806	4	14.16	0.8580-0.8863	3208.6	75	12022	1	P60710
Q.MWISKQEYDESGPSIVHRKCF	44.93	2539.2	21	1.3	635.806	4	14.16	0.8580-0.8863	3208.6	75	12022	1	P63260
S.ASSVFQTTDTKSKRK	44.91	1682.9	15	-2.5	561.97	3	6.69	0.8365-0.8648	339.15	75	1162	1	Q78YZ6
P.Q(+.98)KSQHGRTQDENPVVH.F	44.9	1859.89	16	-3.2	620.966	3	6.31	0.8252-0.8535	2914.9	75	657	1	P04370	Deamidation (NQ)	Q1:Deamidation (NQ):20.70
L.VGKDM(+15.99)ANQVKAPLVLKD	44.9	1841.01	17	1.1	614.676	3	11.11	0.8660-0.8942	2128	75	7409	1	Q99LX0	Oxidation (M)	M5:Oxidation (M):1000.00
L.SSGFSLEDPQTHSNRIYR.M	44.89	2092.99	18	0.8	698.67	3	11.66	0.9010-0.9292	2216.5	75	8305	1	P11499
E.AMERFGSRNGKTSKKITISDCG.Q	44.87	2385.19	22	0.8	796.069	3	8.51	0.9675-0.9957	80328	75	3580	3	P17742
M.GVNHEKYDNSLK.I	44.86	1402.68	12	1.9	468.568	3	6.8	0.7878-0.8162	1223.4	75	1263	1	P16858
Y.NELRVAPEEHPVL.L	44.82	1501.79	13	-8.7	501.598	3	13.22	0.7447-0.7731	4128.1	75	10553	1	P60710
Y.NELRVAPEEHPVL.L	44.82	1501.79	13	-8.7	501.598	3	13.22	0.7447-0.7731	4128.1	75	10553	1	P63260
D.IDMDAPETERAA.V	44.81	1317.59	12	1.6	659.8	2	10.55	0.9641-0.9923	7278.1	75	6576	1	P63054
E.ATKQQEAPPGGEID	44.81	1439.69	14	-0.3	720.85	2	8.26	0.9788-1.0069	1547.5	75	3277	1	Q922E4
M.VLLKEYRVILPVSVDEYQVG.Q	44.77	2318.29	20	-0.1	773.768	3	20.85	0.9540-0.9822	605.9	75	18649	1	P53810
E.VGIVKEEQLKVHGF	44.77	1581.89	14	0.8	528.302	3	13.28	0.8150-0.8433	1462.1	75	10734	1	Q9CXU9
Q.EVDEPPQHALR.V	44.73	1289.64	11	1.3	645.825	2	7.92	0.9686-0.9968	2331.2	75	2791	2	P70296
K.GPGPGGPGGAGGARGGA.G	44.71	1248.6	17	1.2	625.304	2	7	0.9111-0.9394	537.36	75	1526	1	P60761
E.GRATLSEPGEEPQHPSPP	44.71	1884.9	18	-2.7	629.303	3	9.92	0.8026-0.8309	2035.6	75	5571	2	Q60829
F.YDCVDTEM(+15.99)KFFK	44.71	1540.66	12	-1	771.333	2	13.95	1.1012-1.1292	291.96	75	11739	1	Q9CZC8	Oxidation (M)	M8:Oxidation (M):1000.00
M.WISKQEYDESGPSIVHRKC.F	44.69	2261.09	19	2.9	754.704	3	10.58	0.9540-0.9822	2446.6	75	6669	2	P60710
M.WISKQEYDESGPSIVHRKC.F	44.69	2261.09	19	2.9	754.704	3	10.58	0.9540-0.9822	2446.6	75	6669	2	P63260
I.SYDKAASKSIVNNGHSFN.V	44.69	1937.92	18	1.6	646.981	3	8.68	0.8739-0.9021	1040	75	3896	1	P00920
K.DMANQVKAPLVLKD	44.66	1540.83	14	1.8	771.421	2	11.85	1.0754-1.1034	0	75	8689	0	Q99LX0
E.GSLTRPKKAIPAGCGDEEEEEEESILDTVLK.Y	44.64	3342.65	31	-1.4	836.667	4	18.65	0.9450-0.9732	2803	75	16700	1	P84086
S.AKETKTLLAAGDKDGDGKIGVEE.F	44.64	2344.21	23	-1.8	782.408	3	10.1	0.9777-1.0058	1337.3	75	5848	2	P32848
K.SQHGRTQDENPVVHF.F	44.63	1749.82	15	-0.3	584.278	3	10.51	0.8275-0.8558	1257.9	75	6513	1	P04370
W.YDADLSPAGHEEAKRGGQALR.D	44.62	2240.09	21	3.8	747.706	3	8.49	0.9765-1.0047	1677.7	75	3599	1	Q9DBJ1
T.TFVKMLPDKDCRYAL.Y	44.62	1798.91	15	0.4	600.643	3	15.91	0.8739-0.9021	412.6	75	14488	1	P18760
I.SKIREEFPDRIMN.T	44.6	1633.82	13	4.1	545.616	3	11.69	0.8467-0.8750	981.97	75	8435	1	Q9D6F9
I.TADDEPLGR.V	44.6	972.451	9	-5.6	487.229	2	11.32	0.8071-0.8354	21850	75	7662	1	P17742
L.VTLASHHPADFTPAVHASLDKFLASVSTVL.T	44.57	3130.64	30	-1.5	783.665	4	25.1	0.9315-0.9596	16724	75	22964	1	P01942
M.VEKGIIDPTKVVRTALLDAAGVA.S	44.54	2335.35	23	-6.3	779.449	3	23.9	0.9619-0.9900	754.42	75	21721	1	P63038
K.AM(+15.99)EAVAAQGKVKK	44.53	1345.74	13	-12.4	449.58	3	6.94	0.7413-0.7697	446.49	75	1495	1	Q9DBJ1	Oxidation (M)	M2:Oxidation (M):1000.00
Y.AKDVKFGADARALML.Q	44.5	1604.87	15	-6.5	535.959	3	15.13	0.7651-0.7935	9339.6	75	13312	1	P63038
W.NVRGLTHPIRML.L	44.49	1405.8	12	-2.1	469.604	3	12.46	0.8275-0.8558	2787.2	75	9465	1	P10649
G.LGYTQTLKPGIKLT.L	44.49	1531.9	14	-5.6	511.636	3	14.43	0.7731-0.8014	1065.2	75	12416	1	Q60932
M.GKEGVHGGGLNKKAYSMAKYLRDSGF	44.48	2769.4	26	-0.3	693.356	4	13.78	0.9551-0.9833	1305.4	75	11521	1	Q9JJV2
K.KTETQEKNPLPSKETIEQEKQ.A	44.47	2484.27	21	4.1	622.076	4	8.16	0.9032-0.9315	5364.7	75	3081	2	P20065
Q.EQEELENYIEHVLLHRP	44.47	2147.06	17	-2.4	716.692	3	22.72	0.9145-0.9427	5145.5	75	20561	2	Q0VGU4
MLRQILGQAKKHPSLIPLFV.F	44.47	2288.36	20	-3.5	573.093	4	19.78	0.8354-0.8637	4716.2	75	17764	1	Q62425
Y.ALKRQGRTLYG.F	44.47	1261.73	11	-5.9	421.579	3	7.21	0.7265-0.7549	4473.8	75	1758	1	P62806
W.DIQKDLKDL	44.44	1086.59	9	-1.5	544.301	2	13.66	0.8953-0.9236	2454.9	75	11307	1	P16125
W.ISKQEYEEGGKQCVERKCP	44.4	2210.05	19	1	553.518	4	8.2	0.8524-0.8807	1643.3	75	3208	1	Q99MR0
W.ISKQEYEEGGKQCVERKCP	44.4	2210.05	19	1	553.518	4	8.2	0.8524-0.8807	1643.3	75	3208	1	Q9Z2N8
K.KTETQEKNPLPSKETIEQEKQAGES	44.39	2828.4	25	0.1	708.106	4	8.53	0.9472-0.9754	6938.1	75	3565	1	P20065
G.NIRSDGKISEQSDAKLKEIVTNF.L	44.37	2591.36	23	2.7	648.846	4	15.65	0.9303-0.9585	2231.4	75	14086	1	Q03265
S.GFAAPFFIVRHQLLKK	44.29	1871.09	16	-0.9	624.703	3	19.96	0.8807-0.9089	3448.2	75	17948	2	P17665
L.RIEEELGSKAKFAGRSFRNPLAK	44.29	2603.43	23	0.7	651.864	4	12.23	0.9055-0.9337	21450	75	9094	2	P17182
S.TLHLVLRLR.G	44.26	1119.72	9	0.5	560.868	2	21.59	0.9348-0.9630	1005.3	75	19326	1	P62984
S.TLHLVLRLR.G	44.26	1119.72	9	0.5	560.868	2	21.59	0.9348-0.9630	1005.3	75	19326	1	P62983
S.TLHLVLRLR.G	44.26	1119.72	9	0.5	560.868	2	21.59	0.9348-0.9630	1005.3	75	19326	1	P0CG49
S.TLHLVLRLR.G	44.26	1119.72	9	0.5	560.868	2	21.59	0.9348-0.9630	1005.3	75	19326	1	P0CG50
A.YVARLSARPKIKAFLSSPEHVNRPINGNGKQ	44.24	3446.9	31	3	690.388	5	11.62	1.0024-1.0305	11076	75	8231	1	P19157
L.YSFPVVIKNKTWKF.V	44.21	1755.97	14	-1.6	586.329	3	18.08	0.8580-0.8863	1023.2	75	16261	1	P14152
F.IKQQRDTKLE	44.21	1257.7	10	-2.2	629.856	2	6.28	0.9630-0.9912	33388	75	594	2	P06745
G.EEEDTKESEEEEKKEESAGEEQVAKKKD	44.21	3266.48	28	-2.6	817.623	4	7.3	1.0137-1.0417	156.55	75	1910	1	P08551
L.GPEESREEVRFPD.R	44.19	1545.71	13	-2.5	516.24	3	11.11	0.7674-0.7958	868.65	75	7452	1	P16014
R.SHYEEGPGKNLPFSVENKWRLLAMMTVY.F	44.18	3295.62	28	-0.3	824.909	4	22.46	0.9484-0.9765	6558.2	75	20270	1	P17665
L.AM(+15.99)AAFPKKQN	44.17	1120.57	10	2.7	561.292	2	6.83	0.8953-0.9236	703.89	75	1323	1	P48771	Oxidation (M)	M2:Oxidation (M):1000.00
L.GRILTGSSEPEAAPAPRRL.R	44.17	1977.08	19	-5.8	495.272	4	10.51	0.8479-0.8761	321.78	75	6525	1	Q9QXV0
L.VSRPQQFD.V	44.17	975.477	8	-4	488.743	2	8.3	0.8014-0.8298	1230.8	75	3353	1	P70404
T.GWRPGSGFTNTMRVVPVP	44.13	1957	18	-1.3	653.338	3	18.51	0.8479-0.8761	53619	75	16548	1	P52480
Q.MVVDGVKLL.I	44.12	972.568	9	-3.2	487.288	2	19.31	0.8445-0.8727	26349	75	17245	1	Q04447
T.EPPPEIEGEIKRDF.M	44.12	1654.82	14	-2.9	552.611	3	15.51	0.8637-0.8920	6684.9	75	13867	1	P27546
G.MPINGPFKPDHYRY	44.12	1733.83	14	1.3	578.952	3	13.13	0.8942-0.9224	4567.1	75	10406	1	P50247
M.AYMASKE	44.05	798.358	7	-9.4	799.356	1	8.46	1.0619-1.0900	14190	75	3623	2	P16858
M.PKPHSEAGTAFIQ.T	44.03	1381.7	13	1.1	691.856	2	9.67	0.9912-1.0193	13203	75	5085	2	P52480
E.GANNMPKQVEVRMHDSHLSS.D	44.03	2236.05	20	4.3	746.358	3	13.02	1.0080-1.0361	589.45	75	10344	1	P43006
D.ALTEPPPEIEGEIKR.D	43.99	1677.89	15	-1.6	560.303	3	13.17	0.8897-0.9179	1090.6	75	10559	1	P27546
A.CQGKYTPSGQSGAAASE.S	43.98	1640.71	17	1.1	821.361	2	7.31	1.0720-1.1001	0	75	1969	0	P05064
L.GLTAPPGSKEAEAQANQQA	43.98	1866.91	19	-1.3	934.457	2	9.66	1.1292-1.1571	1057.3	75	5142	1	Q9JJU8
F.GSGFAAPFFIVRHQLLKK	43.95	2015.15	18	-0.9	672.721	3	18.35	0.9224-0.9506	10364	75	16448	4	P17665
L.EHGIQPDGQM(+15.99)PSDKTIGGGDDS.F	43.9	2255.96	22	3.4	752.995	3	8.59	0.9032-0.9315	1052.4	75	3728	1	P68369	Oxidation (M)	M10:Oxidation (M):1000.00
L.EHGIQPDGQM(+15.99)PSDKTIGGGDDS.F	43.9	2255.96	22	3.4	752.995	3	8.59	0.9032-0.9315	1052.4	75	3728	1	P68368	Oxidation (M)	M10:Oxidation (M):1000.00
R.DGEVIKDSKQEHKDVVM	43.82	1955.96	17	2.7	652.995	3	8.31	0.8739-0.9021	993.51	75	3379	1	P03995
M.VEKGIIDPTKVVRTALLDAAGVAS.L	43.79	2422.38	24	-0.7	808.465	3	23.73	0.9855-1.0137	2321.5	75	21528	1	P63038
F.TSVQKRAIRTLWTV.L	43.69	1657.96	14	-3.5	553.658	3	13.89	0.8298-0.8580	4926.5	75	11574	1	Q9DBJ1
E.NRFSGWYDADLSPAGHEEAKRGGQALRDAGYE.F	43.68	3522.63	32	7.8	705.537	5	13.92	1.0204-1.0485	0	75	11763	0	Q9DBJ1
Q.QMWISKQEYDESGPSIVHRK.C	43.66	2417.18	20	-5.7	605.297	4	12.05	0.8082-0.8365	2234.4	75	8911	2	P60710
Q.QMWISKQEYDESGPSIVHRK.C	43.66	2417.18	20	-5.7	605.297	4	12.05	0.8082-0.8365	2234.4	75	8911	2	P63260
C.SLHSIGKIGGAQNRNYSKLLC.G	43.66	2258.2	21	2.2	753.739	3	12.74	0.9732-1.0013	1211.7	75	9910	2	P34884
S.VFINKKIDS	43.64	1062.61	9	-1.1	532.309	2	9.06	0.8942-0.9224	23946	75	4259	2	Q9CWS0
A.LVVDNGSGMCK.A	43.6	1121.52	11	1.7	561.767	2	10.13	0.8897-0.9179	54879	75	6413	1	P60710
L.IGTDSHTPNGGGLGG.I	43.59	1338.62	15	0.5	670.314	2	8.76	0.9664-0.9945	2716.5	75	3913	1	Q99KI0
I.LGVAFLARKK	43.58	1101.7	10	1.2	551.858	2	14.09	0.9405-0.9686	3938.8	75	11873	1	Q9JKC6
G.FFLGKFIL	43.58	983.584	8	-6.3	492.795	2	25.08	0.8603-0.8886	1014	75	22926	1	Q9WV55
H.FENKVPEKQKLF.Q	43.57	1505.82	12	1	502.948	3	10.95	0.8162-0.8445	5306.1	75	7143	1	P48771
D.KSKLKKTETQEKNPLPSKETIEQEKQAG.E	43.56	3196.73	28	0.2	800.188	4	7.41	0.9878-1.0159	5363.8	75	2063	2	P20065
Y.VATSIHEAVTKIQ	43.55	1395.77	13	-4.2	698.889	2	10.79	1.0271-1.0552	641.91	75	6953	1	P05201
L.YSFPVVIKNKTWKFVEGLPINDFSREK.M	43.53	3240.73	27	1.7	649.153	5	20.95	0.9529-0.9810	7963.7	75	18668	1	P14152
G.ESDELIGQKVSHALAEG.L	43.53	1781.88	17	-0.9	891.944	2	14.5	1.1974-1.2252	636.54	75	12528	1	P17751
E.GDGEEEDGDEDEEAEAPTGKRVAEDDEDDDVDTKKQKTEEDD	43.53	4653.87	42	2.3	931.781	5	7.91	1.0754-1.1034	0	75	2879	0	P26350
L.RVAPEEHPVL.L	43.52	1145.62	10	1	573.816	2	9.98	0.9213-0.9495	6411.1	75	5565	1	P60710
L.RVAPEEHPVL.L	43.52	1145.62	10	1	573.816	2	9.98	0.9213-0.9495	6411.1	75	5565	1	P63260
D.FEEMKRKKNDIYG.E	43.52	1656.83	13	-0.4	829.42	2	7.52	1.0989-1.1269	436.24	75	2258	1	Q61598
F.EDTNLCAIHAKRVTIMPKDIQLARRIRGERA	43.48	3573.95	31	0.4	715.795	5	13.98	0.9484-0.9765	2137.5	75	11784	1	P68433
F.EDTNLCAIHAKRVTIMPKDIQLARRIRGERA	43.48	3573.95	31	0.4	715.795	5	13.98	0.9484-0.9765	2137.5	75	11784	1	P84228
F.EDTNLCAIHAKRVTIMPKDIQLARRIRGERA	43.48	3573.95	31	0.4	715.795	5	13.98	0.9484-0.9765	2137.5	75	11784	1	P02301
F.EDTNLCAIHAKRVTIMPKDIQLARRIRGERA	43.48	3573.95	31	0.4	715.795	5	13.98	0.9484-0.9765	2137.5	75	11784	1	P84244
K.LVLIRHGESA.W	43.47	1093.62	10	1.6	547.819	2	9.54	0.9089-0.9371	1035.8	75	4982	1	Q9DBJ1
W.IVLREPITVSSEQMSHFRT.L	43.47	2229.16	19	-1.9	558.294	4	15.57	0.8931-0.9213	1025.1	75	14067	1	P00920
W.YMRAQPEHIISEGRGKTQ	43.46	2100.05	18	1.4	701.024	3	8.41	0.9754-1.0035	4503.9	75	3483	2	Q99J99
C.AIHAKRVTIMPKDIQLARRIRGERA	43.44	2898.69	25	1.1	580.745	5	10.98	0.8999-0.9281	10308	75	7195	2	P68433
C.AIHAKRVTIMPKDIQLARRIRGERA	43.44	2898.69	25	1.1	580.745	5	10.98	0.8999-0.9281	10308	75	7195	2	P84228
C.AIHAKRVTIMPKDIQLARRIRGERA	43.44	2898.69	25	1.1	580.745	5	10.98	0.8999-0.9281	10308	75	7195	2	P02301
C.AIHAKRVTIMPKDIQLARRIRGERA	43.44	2898.69	25	1.1	580.745	5	10.98	0.8999-0.9281	10308	75	7195	2	P84244
L.LVNQHSMVSVSTPIAD.I	43.44	1696.85	16	3.7	849.431	2	14.42	1.1057-1.1337	1080.3	75	12463	1	Q91VR7
L.SDRLHISPDRVYINY.Y	43.41	1846.93	15	-2.2	616.649	3	14.44	0.8422-0.8705	14368	75	12395	1	P34884
E.EAEAPTGKRVAEDDEDDDVDTKKQKTEEDD	43.36	3377.49	30	-2.4	845.375	4	7.01	0.9416-0.9698	1136	75	1553	2	P26350
P.EDKQDIDKQYVG.F	43.35	1436.68	12	0.4	719.345	2	8.17	1.0092-1.0372	1642.6	75	3128	1	Q9Z2Q6
L.VVDNGSGMCKAGFAGDDAPRAVFPSIVGRPRHQ.G	43.29	3410.67	33	5.2	683.144	5	14.83	1.0204-1.0485	4068.7	75	13028	1	P60710
G.IVADLFKVVPEMTEILKKK	43.28	2200.29	19	-6.3	551.075	4	22.76	0.8094-0.8377	15024	75	20648	3	Q99LC5
S.EYASVQVQRK	43.26	1206.64	10	0.1	604.324	2	7.43	0.9495-0.9777	1688	75	2115	1	P97797
R.AVLRTDGEPRARLGALLA.R	43.25	1878.08	18	-0.2	627.032	3	14.75	0.8852-0.9134	8780.1	75	12898	1	P09240
N.GQASGTEQKNPEGDPL.L	43.25	1626.75	16	0.4	814.38	2	9.4	1.0451-1.0732	543.17	75	4828	1	P97783
D.NEYGYSNRVV.D	43.24	1199.56	10	2	600.785	2	10.67	0.9236-0.9517	2648.9	75	6684	1	P16858
L.VTKAVKAGDIDAKTRRRIFD.A	43.24	2259.28	20	1.4	565.827	4	8.69	0.8388-0.8671	1166.3	75	3859	1	Q9Z0E0
Q.ANCYEEVKDR.C	43.23	1225.54	10	-0.3	613.775	2	7.65	0.9563-0.9844	625.18	75	2489	1	P18760
Q.SNPKVMNLISKLSAKFGGQS	43.16	2105.13	20	0.9	702.716	3	19.49	0.9111-0.9394	1391.1	75	17452	1	Q99L47
Y.AKDVKFGADARALM(+15.99).L	43.13	1507.78	14	-2.9	503.598	3	9.7	0.8026-0.8309	1402.3	75	5218	1	P63038	Oxidation (M)	M14:Oxidation (M):1000.00
D.TEMKFFK	43.13	929.468	7	-3.4	465.739	2	11.41	0.8264-0.8547	4824.5	75	7869	2	Q9CZC8
Q.SQFRKFQKKKAGSQS	43.1	1753.96	15	-5.4	585.656	3	5.89	0.8184-0.8467	14824	75	285	2	P63054
S.GSAKVAFSATRSTN.H	43.09	1395.71	14	-1.7	698.86	2	7.98	0.9990-1.0271	1103.3	75	2938	1	Q8BGU2
A.VLLPKKTESHHKA.K	43.08	1486.86	13	-3	496.625	3	6.18	0.7924-0.8207	1378.9	75	556	1	C0HKE1
A.VLLPKKTESHHKA.K	43.08	1486.86	13	-3	496.625	3	6.18	0.7924-0.8207	1378.9	75	556	1	Q6GSS7
A.VLLPKKTESHHKA.K	43.08	1486.86	13	-3	496.625	3	6.18	0.7924-0.8207	1378.9	75	556	1	C0HKE9
A.VLLPKKTESHHKA.K	43.08	1486.86	13	-3	496.625	3	6.18	0.7924-0.8207	1378.9	75	556	1	C0HKE7
A.VLLPKKTESHHKA.K	43.08	1486.86	13	-3	496.625	3	6.18	0.7924-0.8207	1378.9	75	556	1	C0HKE6
A.VLLPKKTESHHKA.K	43.08	1486.86	13	-3	496.625	3	6.18	0.7924-0.8207	1378.9	75	556	1	C0HKE2
A.VLLPKKTESHHKA.K	43.08	1486.86	13	-3	496.625	3	6.18	0.7924-0.8207	1378.9	75	556	1	Q8BFU2
A.VLLPKKTESHHKA.K	43.08	1486.86	13	-3	496.625	3	6.18	0.7924-0.8207	1378.9	75	556	1	C0HKE5
A.VLLPKKTESHHKA.K	43.08	1486.86	13	-3	496.625	3	6.18	0.7924-0.8207	1378.9	75	556	1	C0HKE4
A.VLLPKKTESHHKA.K	43.08	1486.86	13	-3	496.625	3	6.18	0.7924-0.8207	1378.9	75	556	1	C0HKE3
A.VLLPKKTESHHKA.K	43.08	1486.86	13	-3	496.625	3	6.18	0.7924-0.8207	1378.9	75	556	1	C0HKE8
E.YDESGPSIVH.R	43.04	1102.49	10	0.6	552.253	2	10.04	0.8897-0.9179	9212.3	75	5690	1	P60710
E.YDESGPSIVH.R	43.04	1102.49	10	0.6	552.253	2	10.04	0.8897-0.9179	9212.3	75	5690	1	P63260
M.GGEQEEERFDG.M	43	1251.5	11	2.4	626.757	2	8.25	0.9168-0.9450	3428.7	75	3254	1	O35685
L.DAIDQMWLPVVRTWR.L	42.95	1884.97	15	-4.3	629.325	3	23.65	0.8252-0.8535	2652.2	75	21490	1	Q9DBJ1
E.GSLTRPKKAIPAGCGDEEEEEEES.I	42.94	2560.16	24	-0.1	854.392	3	8.78	1.0002-1.0283	2017.7	75	3952	1	P84086
L.YIANHAY	42.93	850.397	7	-4.6	426.203	2	8.42	0.7810-0.8094	19076	75	3506	1	P05063
Q.AVLLPKKTESHHKAKGK	42.93	1871.11	17	-1.8	468.783	4	5.92	0.7958-0.8241	11580	75	329	2	C0HKE1
Q.AVLLPKKTESHHKAKGK	42.93	1871.11	17	-1.8	468.783	4	5.92	0.7958-0.8241	11580	75	329	2	Q6GSS7
Q.AVLLPKKTESHHKAKGK	42.93	1871.11	17	-1.8	468.783	4	5.92	0.7958-0.8241	11580	75	329	2	C0HKE9
Q.AVLLPKKTESHHKAKGK	42.93	1871.11	17	-1.8	468.783	4	5.92	0.7958-0.8241	11580	75	329	2	C0HKE7
Q.AVLLPKKTESHHKAKGK	42.93	1871.11	17	-1.8	468.783	4	5.92	0.7958-0.8241	11580	75	329	2	C0HKE6
Q.AVLLPKKTESHHKAKGK	42.93	1871.11	17	-1.8	468.783	4	5.92	0.7958-0.8241	11580	75	329	2	C0HKE2
Q.AVLLPKKTESHHKAKGK	42.93	1871.11	17	-1.8	468.783	4	5.92	0.7958-0.8241	11580	75	329	2	Q8BFU2
Q.AVLLPKKTESHHKAKGK	42.93	1871.11	17	-1.8	468.783	4	5.92	0.7958-0.8241	11580	75	329	2	C0HKE5
Q.AVLLPKKTESHHKAKGK	42.93	1871.11	17	-1.8	468.783	4	5.92	0.7958-0.8241	11580	75	329	2	C0HKE4
Q.AVLLPKKTESHHKAKGK	42.93	1871.11	17	-1.8	468.783	4	5.92	0.7958-0.8241	11580	75	329	2	C0HKE3
Q.AVLLPKKTESHHKAKGK	42.93	1871.11	17	-1.8	468.783	4	5.92	0.7958-0.8241	11580	75	329	2	C0HKE8
L.GVAFLARKK	42.9	988.618	9	2	495.316	2	14.08	0.8694-0.8976	54532	75	11845	3	Q9JKC6
G.RVTPKEWRDQ	42.89	1313.68	10	-3.3	438.899	3	7.26	0.7822-0.8105	14670	75	1895	1	P56393
E.EFIRGAKSDPSIVRL.L	42.89	1686.94	15	6.4	563.323	3	13.48	0.8727-0.9010	806.77	75	11100	1	P84075
E.EFIRGAKSDPSIVRL.L	42.89	1686.94	15	6.4	563.323	3	13.48	0.8727-0.9010	806.77	75	11100	1	Q91X97
T.ADDEPLGRVS.F	42.88	1057.5	10	1.2	529.759	2	9.75	0.8694-0.8976	4431.8	75	5249	1	P17742
E.DDDEESEAQGPK	42.88	1318.52	12	1.7	660.265	2	6.62	0.9394-0.9675	1343.3	75	1070	1	Q9ERD7
M.PEINTSHLDEKQVQL.L	42.86	1749.89	15	-4.5	584.3	3	13.14	0.8162-0.8445	383.5	75	10460	1	P58044
A.VGVIKAVDKKAAGAGKVTKSAQKAQKA.K	42.84	2651.58	27	0.9	663.901	4	7.25	0.9439-0.9720	813.67	75	1864	1	P10126
D.SVEGEGEEEGE.E	42.8	1149.43	11	-10.4	1150.42	1	7.29	1.4594-1.4870	0	75	1935	0	P68369
T.KELPSGKKYLRYTPQP	42.8	1904.05	16	-0.4	635.689	3	9.99	0.8727-0.9010	3228.6	75	5645	2	O08709
M.PTRSPSVVISDDEPG.Y	42.8	1554.75	15	0.7	778.382	2	11.48	1.0474-1.0754	1199.3	75	8151	1	P00493
G.SRNGKTSKKITISDCGQL	42.77	1935.02	18	1.9	646.014	3	9.7	0.8784-0.9066	2823.5	75	5201	1	P17742
L.IRHGESAWN.L	42.76	1068.51	9	1.7	535.262	2	7.35	0.8682-0.8965	1755.8	75	1981	1	Q9DBJ1
K.KTETQEKNPLPSKETIEQEKQAG.E	42.75	2612.33	23	0.5	871.782	3	8.38	0.9900-1.0181	16405	75	3445	2	P20065
R.GALFGANANRKFLD	42.75	1492.78	14	2.5	747.396	2	14.66	1.1057-1.1337	864.6	75	12724	1	P50518
G.DEARFAGHNFRNPS.V	42.74	1616.74	14	1.3	539.921	3	9.07	0.8298-0.8580	1038.2	75	4428	1	P17183
S.VHVGQAGVQMGNA.C	42.73	1266.61	13	2.2	634.314	2	10.44	0.9788-1.0069	8106.1	75	6286	1	P68368
E.LQRSANSNPAMAPRE.R	42.73	1640.81	15	-2.6	547.94	3	7.57	0.8173-0.8456	1031.2	75	2304	1	P60041
R.MILKIDDIRKPGES.E	42.7	1613.88	14	-6.5	538.963	3	13.16	0.8547-0.8829	839.91	75	10520	1	P80316
V.STVLTSKYR	42.69	1053.58	9	0.2	527.797	2	10.63	0.8931-0.9213	2905.2	75	6633	2	P01942
E.PGTMDSVRSGPFGQIFRPDNF.V	42.68	2324.1	21	7.2	775.711	3	21.54	0.9236-0.9517	96.579	75	19405	1	P99024
E.PGTMDSVRSGPFGQIFRPDNF.V	42.68	2324.1	21	7.2	775.711	3	21.54	0.9236-0.9517	96.579	75	19405	1	P68372
E.PGTMDSVRSGPFGQIFRPDNF.V	42.68	2324.1	21	7.2	775.711	3	21.54	0.9236-0.9517	96.579	75	19405	1	Q7TMM9
E.PGTMDSVRSGPFGQIFRPDNF.V	42.68	2324.1	21	7.2	775.711	3	21.54	0.9236-0.9517	96.579	75	19405	1	Q9D6F9
F.VILRKNPNYDL	42.66	1343.76	11	0.1	672.884	2	11.39	1.0137-1.0417	330.9	75	7938	1	Q8VDM4
T.LSSYQTNKERHDE.L	42.66	1605.74	13	-0.1	536.252	3	6.25	0.7946-0.8230	750.46	75	646	1	Q62426
F.YEERLTWHSCPEDEAQ	42.66	1991.83	16	0.4	664.95	3	12.23	0.8388-0.8671	867.79	75	9223	1	P23198
G.YSNRVVD.L	42.65	851.414	7	-0.5	426.713	2	7.46	0.8105-0.8388	17341	75	2093	1	P16858
F.DITADDEPLGR.V	42.63	1200.56	11	1.9	601.288	2	11.36	0.9190-0.9472	4809.1	75	7589	1	P17742
A.VTRNPQTARQAHLYR.G	42.62	1809.97	15	-5.8	453.496	4	6.9	0.7742-0.8026	0	75	1444	0	P52480
S.DRLHISPDRVY.I	42.61	1369.71	11	-6.9	457.573	3	11.15	0.7742-0.8026	4628.4	75	7410	1	P34884
L.MAYMASKE	42.6	929.399	8	-6.9	465.702	2	8.69	0.7912-0.8196	361130	75	3669	1	P16858
V.STVLTSKY.R	42.59	897.481	8	-1	898.485	1	12.89	1.1281-1.1560	0	75	10188	0	P01942
S.GVVQGVASVAEKTKEQAS.H	42.58	1786.94	18	1.5	894.477	2	12.64	1.2152-1.2431	159.98	75	9814	1	Q91ZZ3
E.WVKPKDMLGPK	42.57	1297.72	11	-8	433.577	3	10.73	0.7492-0.7776	1255.3	75	6824	1	P97807
L.VEESKDAGIR.T	42.56	1102.56	10	0	552.287	2	6.6	0.8965-0.9247	4938.1	75	1007	1	P60879
R.ICIVTKEGIREETVPLRKD	42.53	2198.21	19	-1.4	550.557	4	12.24	0.8320-0.8603	2457.1	75	9217	1	O09061
R.NYDSMKDFEEMRKAGIFQSAK	42.52	2494.16	21	0.4	624.547	4	15.35	0.8999-0.9281	3404.1	75	13700	1	Q9CPQ1
Y.LLAMAAFPKKQN	42.51	1330.74	12	-9.7	444.583	3	13.3	0.8218-0.8501	3357.3	75	10730	3	P48771
M.DGTENKSKFG.A	42.5	1081.5	10	-1.4	541.757	2	6.56	0.8535-0.8818	873.16	75	975	1	P17182
L.DGTENKSKFG.A	42.5	1081.5	10	-1.4	541.757	2	6.56	0.8535-0.8818	873.16	75	975	1	P17183
S.SRFEEEIKAEQEERKKQAEEVKQ.R	42.5	2847.44	23	-6	712.86	4	9.69	0.9190-0.9472	2629.1	75	5209	2	Q9D8Y0
P.PPEIEGEIKRDFM.A	42.5	1559.77	13	-7.1	520.924	3	17.32	0.7912-0.8196	4608.5	75	15655	2	P27546
A.LVIDNGSGMCK.A	42.48	1135.54	11	1.2	568.775	2	11.47	0.8965-0.9247	13406	75	7801	1	P63260
F.STASSSVPNQAPQPSNWVQ.F	42.48	1983.93	19	2.4	992.971	2	14.52	1.1650-1.1929	696.89	75	12611	1	Q9CR95
S.HCLLVTLASHHPADFTPAVHASLDK.F	42.46	2679.36	25	-3.1	536.876	5	16.1	0.8524-0.8807	991.68	75	14641	1	P01942
R.ESLSGQAAARPLVATVGLNVPASVRF.S	42.46	2609.43	26	-7.3	870.808	3	21.05	1.1504-1.1784	353	75	18837	1	Q9CR68
L.QDEIIDKSYTPSKIRHA	42.44	2000.03	17	-2.7	501.013	4	9.54	0.7958-0.8241	1022.5	75	5011	1	O70492
L.DVESAHRLLD.V	42.42	1153.57	10	-0.1	577.792	2	10.22	0.9292-0.9574	2063.8	75	6024	1	Q2M3X8
C.SLQNKLVISEGKAEDKDVKG.R	42.38	2157.16	20	-2.8	540.295	4	9.6	0.8162-0.8445	927.76	75	5132	1	Q9CQU5
V.YPWTQRYFD.S	42.37	1274.57	9	-1.1	638.291	2	19.44	0.9292-0.9574	3741.2	75	17406	1	P02088
G.RSSSDTSTPEELKVHEGDLR.T	42.37	2242.08	20	-6.8	561.523	4	9.47	0.8761-0.9044	0	75	4944	0	Q80TK0
A.N(+.98)GDHGMEGNNTA.G	42.35	1216.44	12	-2	609.225	2	6.65	0.8671-0.8953	693.79	75	1146	1	P27546	Deamidation (NQ)	N1:Deamidation (NQ):32.94
T.YKVRYTNSSTEIPEFPIAPEIAL.E	42.34	2637.37	23	0.8	880.129	3	22.88	1.0058-1.0339	2096.8	75	20758	1	P83940
Q.AEWDDYVPKL.Y	42.33	1234.59	10	1.3	618.3	2	20.05	0.9360-0.9641	1558.1	75	18015	1	P70296
Y.VREPVNAKPNWLAVGLSVGAS.V	42.32	2163.18	21	-4.1	722.062	3	19.1	0.9190-0.9472	1627.9	75	17091	1	Q9CQY9
M.DHARHGFLPR.H	42.3	1204.62	10	-3.5	402.545	3	7.67	0.7663-0.7946	1555	75	2449	1	P04370
I.AYLKKATNE	42.23	1036.56	9	-2	519.283	2	6.6	0.8784-0.9066	1654.1	75	1030	1	P62897
L.EGKVLPGVDA.L	42.2	983.529	10	-2.1	492.769	2	11.4	0.8230-0.8513	10622	75	7796	1	P09411
C.IARFWNQLDKADIAVPLVF.T	42.19	2215.22	19	-2.6	739.409	3	24.74	0.9145-0.9427	7847.4	75	22529	1	Q7TSJ2
E.EAEAPTGKRVAEDDEDDDVDTKKQKTEE.D	42.15	3147.43	28	-2	787.862	4	6.96	0.9675-0.9957	1320	75	1447	1	P26350
Q.EYDESGPSIVHRKCF	42.07	1765.81	15	-2.5	589.607	3	11.31	0.8014-0.8298	730.31	75	7808	1	P60710
Q.EYDESGPSIVHRKCF	42.07	1765.81	15	-2.5	589.607	3	11.31	0.8014-0.8298	730.31	75	7808	1	P63260
Y.SVAEASKNETGGGEG.V	42.07	1391.62	15	-3	696.812	2	6.5	0.9202-0.9484	280.11	75	952	1	P53810
T.TVHAITATQKTVDGPSGKLW.R	42.04	2109.12	20	-2.7	1055.56	2	13.1	1.3109-1.3387	72.637	75	10444	1	P16858
Q.EKNPLPSKETIEQEKQAGES	42.02	2241.11	20	3.6	748.045	3	12.02	0.8795-0.9078	1531	75	8935	1	P20065
T.SSTLPQTGGSQQPPQPQQAYSQKA.L	42	2513.21	24	-1.6	1257.61	2	10.66	1.2898-1.3176	703.9	75	6701	1	P70297
S.EREGSGSSGTGEQKEDQKEEKQ	41.98	2422.08	22	-8.4	606.522	4	5.53	0.8456-0.8739	0	75	106	0	P38647
G.DEAQSKRGILT.L	41.93	1216.64	11	0.6	609.327	2	8.15	0.9360-0.9641	2016.7	75	3146	1	P60710
G.DEAQSKRGILT.L	41.93	1216.64	11	0.6	609.327	2	8.15	0.9360-0.9641	2016.7	75	3146	1	P63260
G.DEAQSKRGILT.L	41.93	1216.64	11	0.6	609.327	2	8.15	0.9360-0.9641	2016.7	75	3146	1	P68033
G.DEAQSKRGILT.L	41.93	1216.64	11	0.6	609.327	2	8.15	0.9360-0.9641	2016.7	75	3146	1	P68134
F.VIEEWGRAHQAEGKVRLLA.D	41.93	2161.18	19	-2.8	541.298	4	12.94	0.8399-0.8682	3575.7	75	10242	1	P99029
M.APPSVFAQVPQAPPVL.V	41.91	1616.89	16	-15.6	539.962	3	23.03	0.7765-0.8048	343.22	75	21017	1	P05201
Q.TLIQKVWVPMKPYY.T	41.91	1764.96	14	-4.2	589.324	3	19.31	0.8071-0.8354	1082.1	75	17295	1	P56379
M.TVKKIAIFG.A	41.91	975.612	9	0.4	488.812	2	12.94	0.8795-0.9078	2034.1	75	10213	1	Q923D2
G.KVKEGMNIVEAMERFG.S	41.9	1836.92	16	-5.2	613.31	3	18.33	0.8354-0.8637	978	75	16500	1	P17742
L.YTAKGLFR.A	41.87	954.529	8	2.2	478.272	2	10.48	0.8501-0.8784	9971.2	75	6354	1	P17182
L.YTAKGLFR.A	41.87	954.529	8	2.2	478.272	2	10.48	0.8501-0.8784	9971.2	75	6354	1	P17183
M.GIGKNTASKSVEAGGSTEGKYEEEAKHSNFF.T	41.87	3258.54	31	1.1	815.642	4	11.66	1.0698-1.0978	1460.9	75	8329	1	Q9EPR4
M.APTRKFF.V	41.85	865.481	7	-2.5	433.746	2	10.18	0.8060-0.8343	21316	75	5827	1	P17751
Q.IDDNIPRR.T	41.83	997.53	8	0.5	499.772	2	7.6	0.8490-0.8773	2088.5	75	2338	1	O08553
F.IVAAKRTPFGAYGGLLK.D	41.83	1761.03	17	1.6	588.017	3	14.72	0.9055-0.9337	1237.2	75	12841	1	Q8BWT1
F.FSETGAGKHVP.R	41.82	1128.56	11	0.1	565.284	2	7.89	0.9315-0.9596	1552	75	2865	1	P68369
R.SHYEEGPGKNLPFSVENKWRLLAM(+15.99)M(+15.99)T.V	41.82	3065.47	26	4.1	767.377	4	19.65	0.9945-1.0226	2092.1	75	17590	1	P17665	Oxidation (M)	M24:Oxidation (M):1000.00;M25:Oxidation (M):1000.00
L.MSLKQTPLSR	41.81	1159.64	10	2.5	580.826	2	10.39	0.9495-0.9777	4434.4	75	6298	2	Q6IRU5
A.VLLPKKTESHHKAK.G	41.81	1614.96	14	-3.5	539.323	3	5.88	0.8060-0.8343	388.01	75	318	1	C0HKE1
A.VLLPKKTESHHKAK.G	41.81	1614.96	14	-3.5	539.323	3	5.88	0.8060-0.8343	388.01	75	318	1	Q6GSS7
A.VLLPKKTESHHKAK.G	41.81	1614.96	14	-3.5	539.323	3	5.88	0.8060-0.8343	388.01	75	318	1	C0HKE9
A.VLLPKKTESHHKAK.G	41.81	1614.96	14	-3.5	539.323	3	5.88	0.8060-0.8343	388.01	75	318	1	C0HKE7
A.VLLPKKTESHHKAK.G	41.81	1614.96	14	-3.5	539.323	3	5.88	0.8060-0.8343	388.01	75	318	1	C0HKE6
A.VLLPKKTESHHKAK.G	41.81	1614.96	14	-3.5	539.323	3	5.88	0.8060-0.8343	388.01	75	318	1	C0HKE2
A.VLLPKKTESHHKAK.G	41.81	1614.96	14	-3.5	539.323	3	5.88	0.8060-0.8343	388.01	75	318	1	Q8BFU2
A.VLLPKKTESHHKAK.G	41.81	1614.96	14	-3.5	539.323	3	5.88	0.8060-0.8343	388.01	75	318	1	C0HKE5
A.VLLPKKTESHHKAK.G	41.81	1614.96	14	-3.5	539.323	3	5.88	0.8060-0.8343	388.01	75	318	1	C0HKE4
A.VLLPKKTESHHKAK.G	41.81	1614.96	14	-3.5	539.323	3	5.88	0.8060-0.8343	388.01	75	318	1	C0HKE3
A.VLLPKKTESHHKAK.G	41.81	1614.96	14	-3.5	539.323	3	5.88	0.8060-0.8343	388.01	75	318	1	C0HKE8
G.ATHSTVQPPRPPPPVR.D	41.81	1735.95	16	-0.7	579.655	3	8.76	0.9743-1.0024	11356	75	3995	2	Q3TXX4
L.SDRLHISPDRVYIN.Y	41.79	1683.87	14	-4.7	562.293	3	12.63	0.8037-0.8320	572.95	75	9826	1	P34884
A.LTEPPPEIEGEIKR.D	41.79	1606.86	14	-0.2	536.625	3	12.44	0.8739-0.9021	3221.3	75	9348	1	P27546
M.PKHEFSVDM.T	41.78	1088.5	9	1.9	545.255	2	11.12	0.8739-0.9021	1308.1	75	7450	1	O08997
M.IREADIDGDGQVNYE.E	41.77	1692.76	15	3.9	847.388	2	11.53	1.0698-1.0978	2271.4	75	8089	1	P0DP27
M.IREADIDGDGQVNYE.E	41.77	1692.76	15	3.9	847.388	2	11.53	1.0698-1.0978	2271.4	75	8089	1	P0DP28
M.IREADIDGDGQVNYE.E	41.77	1692.76	15	3.9	847.388	2	11.53	1.0698-1.0978	2271.4	75	8089	1	P0DP26
E.TERAAVAIQSQFRKFQKKKAGSQS	41.75	2693.47	24	0.5	674.374	4	17.05	0.9111-0.9394	1999.7	75	15482	1	P63054
A.DKVPKTAENFRA.L	41.74	1374.73	12	-3.1	459.247	3	8.42	0.8014-0.8298	526.97	75	3539	1	P17742
G.VGFWRPGSGIIHQIILEN.Y	41.74	2035.1	18	-1.4	679.371	3	21.03	0.8660-0.8942	6875.7	75	18730	1	Q99KI0
D.EWVKPKDMLGPK	41.74	1426.76	12	-6.5	476.591	3	11.41	0.7799-0.8082	4178.3	75	7865	1	P97807
R.EPITVSSEQMSHFRTL.N	41.72	1860.9	16	-2.4	931.455	2	15.78	1.2264-1.2542	682.27	75	14238	1	P00920
L.MGKEGVHGGLINKKCYE.M	41.71	1861.92	17	3.8	621.647	3	8.35	0.9484-0.9765	549.21	75	3435	1	P62962
L.AANEKAVHADFFN.D	41.71	1432.67	13	-9.3	478.559	3	11.79	0.7322-0.7606	1123.2	75	8595	2	Q3U898
E.DEQDNCEETTNEKKDQ	41.69	1924.76	16	-2.9	642.59	3	6.31	0.9202-0.9484	630.6	75	720	1	Q9CX60
R.KKNAPPEPVPPPRAAPAPTHV.R	41.65	2170.2	21	2.3	543.557	4	9.4	0.9258-0.9540	2635.3	75	4748	1	Q0VGU4
L.YMASQPRNK	41.65	1093.53	9	4.2	547.775	2	6.24	0.8874-0.9157	283.98	75	639	1	Q61387
K.RMTGSEFDFEEMKRKKNDIYG.E	41.64	2580.21	21	-0.5	646.058	4	12.17	0.8829-0.9111	3762.4	75	9045	1	Q61598
L.SGEDKSNIKAAWG.K	41.63	1361.66	13	4.5	681.837	2	11.62	0.9777-1.0058	791.53	75	8304	1	P01942
S.VVPSPKVSDTVVEPYN.A	41.62	1728.89	16	-2.9	865.449	2	13.73	1.1124-1.1404	1340.9	75	11415	1	P99024
S.VVPSPKVSDTVVEPYN.A	41.62	1728.89	16	-2.9	865.449	2	13.73	1.1124-1.1404	1340.9	75	11415	1	P68372
S.VVPSPKVSDTVVEPYN.A	41.62	1728.89	16	-2.9	865.449	2	13.73	1.1124-1.1404	1340.9	75	11415	1	Q9D6F9
S.VVPSPKVSDTVVEPYN.A	41.62	1728.89	16	-2.9	865.449	2	13.73	1.1124-1.1404	1340.9	75	11415	1	Q9ERD7
L.NAINKCPLL.K	41.54	984.543	9	-3.2	493.276	2	15.85	0.8320-0.8603	2420.4	75	14373	1	P05064
F.VDIINAKQ	41.53	899.508	8	-3.4	450.759	2	9.77	0.7878-0.8162	28404	75	5295	1	P17751
L.IEIGLAKDDQLKVH.G	41.51	1577.88	14	-1.2	526.965	3	13.02	0.8445-0.8727	3723.3	75	10274	1	P48024
F.FSETGAGKHVPRAVFVD.L	41.49	1815.93	17	4	606.317	3	11.77	0.8976-0.9258	2079.5	75	8522	1	P68369
S.GAQIDDNIPRRTTQ.R	41.49	1583.8	14	-2.1	792.904	2	8.76	1.0698-1.0978	7294.6	75	3884	2	O08553
D.MDAPETERAA.V	41.47	1089.48	10	0.7	545.744	2	7.71	0.8818-0.9100	4183.1	75	2515	1	P63054
C.LRFPGQLNADLRKLAVNMVPFPRLH.F	41.46	2901.63	25	-0.3	581.331	5	22.52	0.9190-0.9472	3988.8	75	20349	1	P99024
C.LRFPGQLNADLRKLAVNMVPFPRLH.F	41.46	2901.63	25	-0.3	581.331	5	22.52	0.9190-0.9472	3988.8	75	20349	1	P68372
C.LRFPGQLNADLRKLAVNMVPFPRLH.F	41.46	2901.63	25	-0.3	581.331	5	22.52	0.9190-0.9472	3988.8	75	20349	1	Q7TMM9
C.LRFPGQLNADLRKLAVNMVPFPRLH.F	41.46	2901.63	25	-0.3	581.331	5	22.52	0.9190-0.9472	3988.8	75	20349	1	Q9D6F9
S.LRFPGQLNADLRKLAVNMVPFPRLH.F	41.46	2901.63	25	-0.3	581.331	5	22.52	0.9190-0.9472	3988.8	75	20349	1	Q9ERD7
L.TSRGPGTSF.E	41.45	908.435	9	0.5	455.224	2	8.64	0.7833-0.8116	878.3	75	3825	1	Q99LX0
T.SRGPGTSFEFA.L	41.42	1154.54	11	-1.2	578.273	2	14.21	0.8886-0.9168	2381.5	75	12127	1	Q99LX0
N.ALRFTTKHLNDESTSKQIRAMLQ	41.41	2687.42	23	-6.4	672.856	4	13.85	0.9382-0.9664	528.85	75	11619	1	Q8BHZ0
G.VMVSHRSGETEDTF.I	41.37	1593.71	14	-0.5	797.86	2	9.3	1.0833-1.1113	552.64	75	4696	1	P17182
G.VMVSHRSGETEDTF.I	41.37	1593.71	14	-0.5	797.86	2	9.3	1.0833-1.1113	552.64	75	4696	1	P17183
L.SDRLHISPDRVYI.N	41.28	1569.83	13	-5.5	524.279	3	13.83	0.8071-0.8354	2059.1	75	11546	1	P34884
K.DTIARALPFW.N	41.26	1188.63	10	-10.2	595.314	2	22.89	0.8965-0.9247	1078.7	75	20808	1	Q9DBJ1
S.CDFNSNSHSST.F	41.24	1197.44	11	1.5	599.725	2	7.09	0.8897-0.9179	276.7	75	1656	1	P16858
H.RDTGILDSIGRFFSGDRGAPK.R	41.22	2264.17	21	-4.4	567.045	4	20.21	0.8603-0.8886	6817.5	75	18140	1	P04370
M.VEKGIIDPTKVVRTALLDAAG.V	41.2	2165.24	21	-4.3	722.75	3	21.39	0.9326-0.9608	1104.1	75	19117	1	P63038
L.FSNKITPIQSKEA.Y	41.18	1461.78	13	-5.6	488.264	3	10.03	0.7129-0.7413	173.1	75	5732	1	Q9WUR9
E.IRNTEDLTEEWLREKLGFFH	41.18	2532.28	20	0.5	634.075	4	20.85	0.8795-0.9078	1118	75	18664	1	Q9CQI3
M.PKPHSEAGTAF.I	41.16	1140.56	11	0	571.284	2	7.68	0.8953-0.9236	834.7	75	2480	1	P52480
N.VRLSSETGGMG.S	41.16	1092.52	11	2.1	547.269	2	9.39	0.8637-0.8920	2461.2	75	4760	1	Q61990
R.AITEKETVEKERQSI.R	41.15	1759.93	15	3.6	587.652	3	8.69	0.8637-0.8920	469.92	75	3922	1	P47867
E.YLGKQLQSEQPQTAAARS	41.14	1975.01	18	-1.9	988.509	2	9.39	1.1862-1.2141	957.83	75	4778	2	Q8BVE3
E.EMRKAGIFQSAK	41.13	1364.72	12	-3.5	455.912	3	8.2	0.7822-0.8105	5536	75	3248	2	Q9CPQ1
A.VLLPKKTESQKVKSK	41.12	1712.06	15	-1	571.691	3	6.49	0.8660-0.8942	4595.1	75	897	2	Q8R1M2
L.MAYM(+15.99)ASKE	41.03	945.394	8	0	473.703	2	7.3	0.8037-0.8320	54749	75	1833	1	P16858	Oxidation (M)	M4:Oxidation (M):41.59
F.MKGLSMAKEGVVA.A	41.03	1319.69	13	4.2	660.856	2	11.74	1.0047-1.0328	1266.9	75	8418	1	Q91ZZ3
MFQTLIQKVWVPMKPY.Y	41.01	2008.07	16	-2.4	670.36	3	22.66	0.9202-0.9484	817.42	75	20582	1	P56379
A.AVDTSSEITTKDLKEKKEVVE.E	41	2348.23	21	0.3	783.75	3	12.2	1.0552-1.0833	2804.1	75	9065	1	P26350
L.DWVPYINGKFKK.D	40.99	1493.8	12	-6.3	498.937	3	14.38	0.7595-0.7878	2747.2	75	12333	1	Q9CPX8
I.ALNDNFVK.L	40.97	919.476	8	-4.8	920.477	1	15.05	1.2119-1.2397	0	75	13360	0	P16858
L.IRVHLAEPSGDPAKECKEIVR.G	40.97	2346.25	21	-5.4	470.253	5	12.18	0.8048-0.8331	761.78	75	9164	1	Q9DAK9
R.TTHYGSLPQKSQHGRTQDENPVVH.F	40.96	2715.31	24	2.6	679.835	4	7.45	0.9450-0.9732	1729.3	75	2125	1	P04370
L.ISKVREEYPDRIMN.T	40.9	1748.89	14	0.3	583.969	3	9.92	0.8377-0.8660	1362.3	75	5558	1	Q9ERD7
MRECISVHVGQAG.V	40.89	1385.65	13	-3.9	462.889	3	11.13	0.7299-0.7583	2063.9	75	7465	2	P68368
MRECISVHVGQAG.V	40.89	1385.65	13	-3.9	462.889	3	11.13	0.7299-0.7583	2063.9	75	7465	2	Q9JJZ2
L.ASVSTVLTSKY.R	40.87	1154.62	11	-2.5	578.313	2	13.74	0.9010-0.9292	4186.1	75	11358	1	P01942
L.DVVRKEAE.S	40.87	944.493	8	-2.8	473.251	2	6.23	0.7980-0.8264	1757.9	75	575	1	P99024
L.DVVRKEAE.S	40.87	944.493	8	-2.8	473.251	2	6.23	0.7980-0.8264	1757.9	75	575	1	P68372
L.DVVRKEAE.S	40.87	944.493	8	-2.8	473.251	2	6.23	0.7980-0.8264	1757.9	75	575	1	Q9D6F9
M.APTRKFFVGGNWKMNGRKKCL.G	40.87	2437.3	21	3	610.332	4	11.23	0.8920-0.9202	1884.2	75	7556	1	P17751
D.KKAAGAGKVTKSAQKA.Q	40.85	1542.92	16	-4	515.311	3	4.12	0.8388-0.8671	0	75	56	0	P10126
S.KIREEFPDRIM.N	40.82	1432.75	11	-1.3	478.589	3	12.38	0.7822-0.8105	1089	75	9406	1	Q9D6F9
Y.TWGNQEFEQSKRKNPAMYENDK	40.81	2699.24	22	9.5	675.822	4	10.02	0.9394-0.9675	502.6	75	5737	1	Q9CQ69
M.ASEREGSGSSGTGEQKEDQKEEKQ	40.8	2580.15	24	-2.2	646.043	4	5.63	0.8761-0.9044	0	75	154	0	P38647
L.GDEAPNFEANTTIGRIRFH.D	40.76	2144.04	19	-1.7	537.015	4	15.45	0.8252-0.8535	11538	75	13833	2	O08709
W.LVGPFAPGITEKTPEGK	40.76	1739.95	17	1.4	580.989	3	14.43	0.8908-0.9190	3402.2	75	12375	1	Q9DBG5
E.VTKAPSLDS.S	40.75	916.486	9	-0.6	459.249	2	8.24	0.7980-0.8264	2367.2	75	3222	1	Q9QYR6
F.KFNTPQQPKKK	40.75	1342.77	11	-1.8	448.596	3	6.19	0.7617-0.7901	970.8	75	561	1	Q9CZ30
R.SHYEEGPGKNLPFSVENKWRLLAMM.T	40.71	2932.44	25	0.6	734.115	4	20.64	1.0058-1.0339	755.08	75	18477	1	P17665
E.DTNLCAIHAKRVTIMPKDIQLARRIRGERA	40.7	3444.9	30	2.5	689.988	5	13.98	0.9315-0.9596	11281	75	11756	1	P68433
E.DTNLCAIHAKRVTIMPKDIQLARRIRGERA	40.7	3444.9	30	2.5	689.988	5	13.98	0.9315-0.9596	11281	75	11756	1	P84228
E.DTNLCAIHAKRVTIMPKDIQLARRIRGERA	40.7	3444.9	30	2.5	689.988	5	13.98	0.9315-0.9596	11281	75	11756	1	P02301
E.DTNLCAIHAKRVTIMPKDIQLARRIRGERA	40.7	3444.9	30	2.5	689.988	5	13.98	0.9315-0.9596	11281	75	11756	1	P84244
L.FISNHAY	40.69	850.397	7	-7.5	426.202	2	9.64	0.7776-0.8060	129460	75	4971	1	P05064
F.RKFQKKKAGSQS	40.69	1391.8	12	-3	464.938	3	4.19	0.7413-0.7697	3198	75	54	2	P63054
L.VDLEPGTMDSVRSGPFGQIFRPDNF.V	40.68	2780.32	25	3.4	927.782	3	22.63	1.0103-1.0384	2299.9	75	20468	1	P99024
L.VDLEPGTMDSVRSGPFGQIFRPDNF.V	40.68	2780.32	25	3.4	927.782	3	22.63	1.0103-1.0384	2299.9	75	20468	1	P68372
L.VDLEPGTMDSVRSGPFGQIFRPDNF.V	40.68	2780.32	25	3.4	927.782	3	22.63	1.0103-1.0384	2299.9	75	20468	1	Q7TMM9
L.VDLEPGTMDSVRSGPFGQIFRPDNF.V	40.68	2780.32	25	3.4	927.782	3	22.63	1.0103-1.0384	2299.9	75	20468	1	Q9D6F9
R.AQEEADAEERRLQEQEELENYIEHVLLHRP	40.68	3672.78	30	-0.5	735.56	5	21.85	0.8965-0.9247	6197.5	75	19643	1	Q0VGU4
G.EKFEDENFILKHTGPGILSMANAGPNTNGSQF.F	40.66	3462.65	32	-0.5	866.668	4	19.98	0.9416-0.9698	3799.3	75	17909	1	P17742
H.VREDGWIRVSSDNVADLHDKYSS.V	40.66	2647.26	23	3.5	662.824	4	13.88	0.9472-0.9754	0	75	11691	0	O55234
Q.HAEADGVEALDSTSHAKSG.Y	40.64	1880.85	19	-1.7	627.955	3	8.27	0.9394-0.9675	527.98	75	3352	1	Q6PHU5
F.VKMLPDKDCRY.A	40.58	1366.67	11	-4.4	456.562	3	9.9	0.7504-0.7787	1554.2	75	5496	1	P18760
R.SGSAKVAFSAIRSTNH.E	40.58	1631.84	16	-0.3	544.952	3	9.66	0.8773-0.9055	1802.9	75	5166	1	Q9R171
S.ISSQQTIPPSAKYGGRHTVT.M	40.55	2127.11	20	1.6	710.042	3	8.7	0.9326-0.9608	3864	75	3846	2	P70404
D.LMAYMASKE	40.54	1042.48	9	-0.1	522.247	2	11.25	0.8501-0.8784	2262.2	75	7561	1	P16858
A.VSQVPRSGKPAELLKMFGIDKDAIVQAVKGLVTKG	40.5	3679.09	35	-1.2	736.822	5	24.76	0.9968-1.0249	6802.8	75	22622	1	P40142
L.VLIRHGESA.W	40.49	980.54	9	5	491.279	2	7.02	0.8558-0.8840	1490.9	75	1559	1	Q9DBJ1
R.KSADTLWDIQKDLKDL	40.49	1887.99	16	-4.4	630.334	3	20.42	0.8377-0.8660	907.22	75	18264	1	P16125
L.ATETVRSILKIDDVVNTR	40.49	2029.12	18	2.1	677.379	3	15.67	0.9326-0.9608	1158.9	75	14153	1	P80315
L.VELTSLKGRERLGPIPFF.S	40.49	2058.16	18	-0.9	687.059	3	20.49	0.9348-0.9630	2108	75	18269	1	P08030
Y.DDPEVQKDTK.N	40.47	1173.55	10	8.9	587.787	2	6.15	0.8863-0.9145	286.7	75	536	1	P38647
S.SAMSAAKAIADHIRDIWFGTPEG.E	40.45	2443.2	23	2.9	815.406	3	25.8	1.0058-1.0339	2251.9	75	23531	1	P14152
L.QRPQ(+.98)PPPPPPSAASPGATPGSAT.A	40.44	2166.07	23	-4	1084.04	2	10.23	1.2408-1.2687	0	75	6066	0	O88935	Deamidation (NQ)	Q4:Deamidation (NQ):0.00
C.SLHSIGKIGGAQNRNYSKLL.C	40.37	2155.19	20	1.5	719.402	3	12.36	0.9563-0.9844	2028.5	75	9332	1	P34884
G.RPRHQGVMVGMGQKDS.Y	40.35	1781.88	16	-4.2	446.474	4	7.16	0.7038-0.7322	434.96	75	1777	1	P60710
G.RPRHQGVMVGMGQKDS.Y	40.35	1781.88	16	-4.2	446.474	4	7.16	0.7038-0.7322	434.96	75	1777	1	P63260
V.PQAPPVLVFKL.T	40.35	1207.73	11	0.1	604.872	2	23.12	0.9269-0.9551	740.22	75	21040	1	P05201
G.RPRHQGVMVGMGQKDS.Y	40.35	1781.88	16	-4.2	446.474	4	7.16	0.7038-0.7322	434.96	75	1777	1	P68033
G.RPRHQGVMVGMGQKDS.Y	40.35	1781.88	16	-4.2	446.474	4	7.16	0.7038-0.7322	434.96	75	1777	1	P68134
E.TFKANLENPMRLG	40.34	1489.77	13	-3.5	497.595	3	14.87	0.7992-0.8275	341.89	75	13106	1	Q8BKZ9
T.AEQFDEWVKPKDMLGPK	40.34	2017	17	2.5	673.34	3	15.58	0.9619-0.9900	11863	75	13996	2	P97807
I.FEEHTQSPIFVGKVVDPTHK	40.33	2294.17	20	0.4	765.729	3	15.64	1.0215-1.0496	316.09	75	14124	1	P22599
I.FEEHTQSPIFVGKVVDPTHK	40.33	2294.17	20	0.4	765.729	3	15.64	1.0215-1.0496	316.09	75	14124	1	Q00897
A.VCEESSARSGGESHQDQ.E	40.31	1804.73	17	-4.6	602.579	3	6.07	0.8014-0.8298	756.3	75	464	1	Q9DCB4
F.WAPENAPLK.S	40.29	1024.53	9	-1.9	513.272	2	11.67	0.8592-0.8874	1120.6	75	8358	1	P18760
L.MGKEGVHGGLINKKCYEMASHLRRS.Q	40.27	2800.4	25	0.1	701.107	4	11.13	0.9968-1.0249	4058.1	75	7432	2	P62962
N.LPEPAPPRP.S	40.26	972.539	9	-4.8	487.273	2	11.13	0.7935-0.8218	2163.1	75	7483	1	O88935
H.DIHSTRSKERLNAYT	40.25	1789.91	15	4	597.644	3	7.52	0.8942-0.9224	6564.7	75	2235	1	P35802
L.MERLSVDYGKKSKLEF.S	40.24	1929	16	-1.6	483.256	4	12.8	0.7753-0.8037	1509.1	75	9975	1	P68369
L.MERLSVDYGKKSKLEF.S	40.24	1929	16	-1.6	483.256	4	12.8	0.7753-0.8037	1509.1	75	9975	1	P68368
S.DRLHISPDRVYINYY.D	40.23	1922.96	15	-3.6	641.991	3	15.71	0.8569-0.8852	3879.5	75	14138	1	P34884
Q.VHSKPAREQLGVLDIT.I	40.19	1761.97	16	-3.1	588.329	3	13.4	0.8218-0.8501	12597	75	10792	1	Q64445
S.SGFSLEDPQTHANRIYRMIK.L	40.16	2362.19	20	-3.8	591.55	4	14.71	0.8547-0.8829	1837.3	75	12786	1	P07901
F.MVIGIPIKK	40.03	997.636	9	-0.6	499.824	2	13.88	0.8660-0.8942	3372.6	75	11580	1	Q8VEB6
A.LVVDNGSGMCKAGFAGDDAPRAVFPSIVGRPRHQG.V	40.02	3580.78	35	1.8	717.162	5	15.72	1.0474-1.0754	6360.5	75	14108	1	P60710
A.FGKPINF	40.02	821.443	7	-6.1	411.726	2	15.75	0.7401-0.7685	339.46	75	14246	1	O08749
S.REKMDLTAKELTEEKETAFE.F	40	2397.17	20	-1.1	600.298	4	12.59	0.9213-0.9495	1032.5	75	9727	1	P14152
P.PPEIEGEIKR.D	40	1166.63	10	-8.1	389.88	3	10.58	0.7197-0.7481	1518.2	75	6573	1	P27546
L.VGPFAPGITEKTPEGK	39.95	1626.86	16	-2.5	543.292	3	12.43	0.8218-0.8501	1956.5	75	9439	1	Q9DBG5
M.APTRKFFVG.G	39.94	1021.57	9	4.9	511.794	2	11.09	0.8784-0.9066	12727	75	7341	1	P17751
T.FIADHIRHHAKYLNA	39.93	1804.95	15	2.4	602.657	3	9.78	0.9044-0.9326	1690.9	75	5306	1	Q9R0P3
Q.EEFDIDMDAPETERAAVAIQSQFRKFQKKKAGSQS	39.91	3984.96	35	-0.5	797.998	5	19.1	1.0316-1.0597	3515.8	75	17066	1	P63054
M.TPRQLSFHFQ.C	39.91	1259.64	10	-9.2	420.883	3	13.68	0.7390-0.7674	2135.2	75	11301	1	P32921
M.RIEEELGDEARFAGHNFRNPSVL	39.88	2655.32	23	-1.3	664.834	4	15.41	0.9224-0.9506	787.32	75	13848	1	P17183
L.LQMHQNGDLVEELKKLGIRSALVDEKDQDSK	39.87	3535.83	31	0.2	708.172	5	18.05	0.9461-0.9743	7939.6	75	16184	1	Q80Y14
G.QTQNTGYGTQSAPQG.Y	39.85	1536.68	15	-2	769.344	2	7.88	1.0181-1.0462	529.05	75	2823	1	P56959
D.ASFETKESRKEE.L	39.85	1439.69	12	-4	480.901	3	6.34	0.7322-0.7606	1025	75	750	1	Q9R0P5
K.LLLSKGADKTVKGPDGLTALEATDNQAIKALLQ	39.83	3391.89	33	0	848.978	4	20.92	1.1560-1.1840	2729.3	75	18642	1	P62774
Y.AELRAKCTPSGFTL.D	39.81	1492.77	14	7.7	747.396	2	14.66	1.0653-1.0933	864.6	75	12960	1	Q04447
S.NRVVDLMAYMASKE	39.8	1625.79	14	-3.5	542.934	3	19.11	0.8184-0.8467	785.31	75	17145	1	P16858
M.APTRKFFVGGNWKMNGRKKCLGELI.C	39.8	2849.53	25	3.3	713.391	4	14.82	0.9585-0.9867	2386.8	75	12950	1	P17751
L.ISKIREEYPDRIM(+15.99)N.T	39.79	1778.9	14	-1.2	593.971	3	9.13	0.8331-0.8614	1083.3	75	4454	1	P99024	Oxidation (M)	M13:Oxidation (M):1000.00
L.ISKIREEYPDRIM(+15.99)N.T	39.79	1778.9	14	-1.2	593.971	3	9.13	0.8331-0.8614	1083.3	75	4454	1	P68372	Oxidation (M)	M13:Oxidation (M):1000.00
L.ISKIREEYPDRIM(+15.99)N.T	39.79	1778.9	14	-1.2	593.971	3	9.13	0.8331-0.8614	1083.3	75	4454	1	Q7TMM9	Oxidation (M)	M13:Oxidation (M):1000.00
M.PPYTIVYFPVRGRCE.A	39.79	1795.91	15	0	599.642	3	17.66	0.9190-0.9472	1354	75	15926	1	P19157
Q.AVKGLVTKG	39.74	871.549	9	-2	436.78	2	7.21	0.7946-0.8230	636.5	75	1821	1	P40142
F.DVTSRVTYK.N	39.72	1067.56	9	2.6	534.788	2	7.78	0.8614-0.8897	946.91	75	2650	1	P62827
F.EVKSTAGDTHLG.G	39.68	1213.59	12	4.8	607.806	2	7.11	0.9190-0.9472	1144.7	75	1653	1	P17156
F.EVKSTAGDTHLG.G	39.68	1213.59	12	4.8	607.806	2	7.11	0.9190-0.9472	1144.7	75	1653	1	P63017
S.SAMSAAKAIADHIRDIW.F	39.67	1854.94	17	-1.8	619.318	3	22.18	0.8863-0.9145	2890.7	75	20041	1	P14152
L.QRPEPQ(+.98)QPPPAPGPGAAT.A	39.67	1795.89	18	3.8	898.951	2	9.25	1.1157-1.1437	980.87	75	4541	1	Q64332	Deamidation (NQ)	Q6:Deamidation (NQ):14.02
D.LIAQQMMPEVRGALFGANANRKF.L	39.65	2561.34	23	-2.1	641.338	4	19.5	0.9032-0.9315	3513.6	75	17413	1	P50518
M.QDESFPACK.I	39.63	1023.43	9	-3	512.721	2	9.56	0.8354-0.8637	3301.3	75	4953	1	Q9QYR6
M.QDESFPACK.I	39.63	1023.43	9	-3	512.721	2	9.56	0.8354-0.8637	3301.3	75	4953	1	P14873
L.MQFVTKEN.C	39.63	995.475	8	1.1	498.744	2	9.86	0.8388-0.8671	1565.5	75	5484	1	P39053
H.AAMADTFLEHMCRL.D	39.62	1607.73	14	-7.3	536.911	3	22.2	0.8298-0.8580	421.18	75	20134	1	P52480
G.RIGRLVTRAAICSGKVEIVAINDPFIDL.N	39.61	3038.71	28	-0.2	760.682	4	21.18	0.9066-0.9348	4531	75	18856	1	P16858
V.N(+.98)VDYSKLKKEGPDF	39.6	1639.81	14	-2.4	547.608	3	12.21	0.8082-0.8365	2232.5	75	9131	1	Q62425	Deamidation (NQ)	N1:Deamidation (NQ):1000.00
M.SLKQTPLSR	39.6	1028.6	9	1.5	515.306	2	7.7	0.8829-0.9111	6729.2	75	2503	1	Q6IRU5
N.ELRVAPEEHPVLL.T	39.56	1500.83	13	-4.3	501.281	3	15.85	0.7867-0.8150	1407.1	75	14374	1	P60710
N.ELRVAPEEHPVLL.T	39.56	1500.83	13	-4.3	501.281	3	15.85	0.7867-0.8150	1407.1	75	14374	1	P63260
G.GAQNRNYSKLLCGLLSDRLHISPDR.V	39.56	2825.47	25	-1.3	566.1	5	18.9	0.8524-0.8807	675.83	75	16982	1	P34884
L.YEVSQLKN	39.56	979.497	8	-1.2	490.754	2	9.1	0.8377-0.8660	15798	75	4349	1	Q9D1A2
G.KDVLFLKDCVGPEVENACANPAAGTVIL.L	39.53	2885.47	28	0.9	962.828	3	22.68	1.0384-1.0664	611.56	75	20656	1	P09411
D.NREWEFQKYGH	39.53	1492.68	11	-4.3	498.565	3	10.48	0.7810-0.8094	1650.9	75	6424	1	P62878
K.AVRKVADSKKLESKLDYKPV	39.52	2273.31	20	-0.5	569.333	4	9.22	0.8320-0.8603	968.76	75	4575	1	P62334
K.N(+.98)TLPTKETIEQEKRSE.I	39.5	1902.95	16	1.6	635.324	3	8.88	0.9123-0.9405	717.86	75	4138	1	Q6ZWY8	Deamidation (NQ)	N1:Deamidation (NQ):74.64
E.GAN(+.98)NMPKQVEVRMHDSHLS.S	39.48	2150	19	-3.2	717.67	3	13.7	0.9799-1.0080	687.36	75	11423	1	P43006	Deamidation (NQ)	N3:Deamidation (NQ):9.34
L.TAEQFDEWVKPKDMLGPK	39.43	2118.05	18	-0.9	530.517	4	15.9	0.8241-0.8524	1585.9	75	14416	1	P97807
P.QKSQHGRTQ(+.98)DENPVVHFFK.N	39.41	2282.12	19	-0.6	571.535	4	11.53	0.8592-0.8874	5426.2	75	8224	1	P04370	Deamidation (NQ)	Q9:Deamidation (NQ):9.30
L.LQISPGPPK	39.37	935.544	9	0.5	468.778	2	10.57	0.8207-0.8490	262.29	75	6640	1	Q8R361
A.EFYRNYDSMKDFEEMRKAGIFQSAK	39.36	3089.44	25	3.8	618.896	5	15.98	0.9348-0.9630	6326.2	75	14549	2	Q9CPQ1
E.FVQMMTAK	39.36	954.467	8	-3	478.238	2	11.47	0.8343-0.8626	38753	75	7864	1	P0DP27
E.FVQMMTAK	39.36	954.467	8	-3	478.238	2	11.47	0.8343-0.8626	38753	75	7864	1	P0DP28
E.FVQMMTAK	39.36	954.467	8	-3	478.238	2	11.47	0.8343-0.8626	38753	75	7864	1	P0DP26
F.ENMKRKQNDVFGEADQ	39.35	1907.88	16	-0.6	636.965	3	8.18	0.8399-0.8682	1725.3	75	3168	1	P50396
Q.TGSPPATTQPQGTTQPPAQPASQGSGSTA	39.33	2707.27	29	-4.9	1354.63	2	9.28	1.3076-1.3354	55.347	75	4678	1	P62500
A.MAQQHEGGVQELVN.T	39.3	1538.71	14	3.1	770.365	2	11.14	1.0372-1.0653	5910.6	75	7388	1	O35685
F.VKKDQMGKGEEGYPQEGILE.D	39.29	2234.09	20	1.2	745.703	3	11.13	0.9202-0.9484	1487.4	75	7449	1	O55042
F.SETGAGKHVPRA.V	39.23	1208.63	12	-2.3	403.881	3	6.24	0.7276-0.7560	1869	75	614	1	P68369
M.VKLNSNPGEK.G	39.22	1084.59	10	-0.4	543.299	2	6.75	0.9010-0.9292	937.33	75	1193	1	P47759
R.RAKGMFTAEDLR	39.2	1393.71	12	-5.2	465.575	3	10.43	0.8116-0.8399	1554.3	75	6350	1	Q9D1K2
Y.DESGPSIVH.R	39.19	939.43	9	-1	470.721	2	8.88	0.7980-0.8264	40105	75	4013	1	P60710
Y.DESGPSIVH.R	39.19	939.43	9	-1	470.721	2	8.88	0.7980-0.8264	40105	75	4013	1	P63260
V.TLASHHPADFTPAVHASLDKFLASVSTVLTSKYR	39.18	3666.92	34	-3.1	734.386	5	24.24	1.0586-1.0866	1298	75	22014	1	P01942
R.IHAREIFD.S	39.18	999.514	8	-0.7	500.762	2	10.33	0.8535-0.8818	4968.5	75	6122	1	P17182
S.FIKQQRDTK.L	39.15	1162.65	9	-2	388.554	3	5.86	0.7117-0.7401	2154.3	75	279	2	P06745
L.LKEEQAPQNKITVVGVGAVG.M	39.13	2036.13	20	-2.5	679.713	3	13.83	0.8807-0.9089	6155.9	75	11606	1	P06151
K.GEEGAKAEAEKCS.C	39.12	1307.57	13	-2.6	654.787	2	6.52	0.9382-0.9664	318.31	75	982	1	P28184
F.SVTGESEKKGESVGRG.L	39.06	1605.8	16	-3.8	536.269	3	6.36	0.8456-0.8739	576.09	75	781	1	Q9QYR6
F.SSLSNAVKQTTAAA.A	39.05	1347.7	14	-1.3	674.854	2	11.15	0.9810-1.0092	0	75	7526	0	O88935
L.LSSGFSLEDPQTHSNRIYRMIK.L	39.04	2578.3	22	3	645.582	4	14.39	0.8999-0.9281	8272.6	75	12338	1	P11499
R.LILDWVPYINGKFKKDD	39.03	2063.11	17	-3.2	688.706	3	21.27	0.8920-0.9202	919.12	75	19001	1	Q9CPX8
E.WDDYVPKL.Y	38.97	1034.51	8	0.2	1035.51	1	20.07	1.2096-1.2375	0	75	18043	0	P70296
T.ERAAVAIQSQFRKFQKKKAGSQS	38.94	2592.42	23	-0.4	649.112	4	10.05	0.9157-0.9439	10604	75	5719	2	P63054
A.KVLEDNSVPQVKDIIFAVKKTLNI	38.92	2710.56	24	-1.7	678.645	4	24.59	0.9506-0.9788	2417.6	75	22415	1	Q9D051
M.VLSGEDKSNIKAAWGKIGGHGAE.Y	38.91	2323.19	23	3	581.806	4	12.09	0.8829-0.9111	4646.3	75	8928	1	P01942
D.MDAPETERAAVAIQSQFRKFQKKKAGSQS	38.91	3236.67	29	1.1	648.341	5	14.87	0.9394-0.9675	58259	75	13141	4	P63054
A.TVEGNFASIDARMKRLGK	38.91	1992.06	18	-0.1	665.025	3	13.56	0.9416-0.9698	1617.8	75	11161	1	Q99KJ8
MQLKPMEINPEM(+15.99)LNKVLAKLGVAGQWRFA.D	38.89	3327.77	29	-3.1	666.557	5	25.12	0.9720-1.0002	2635	75	22944	1	Q9R0P9	Oxidation (M)	M12:Oxidation (M):0.00
L.FEELGKGAFS.V	38.88	1083.52	10	-0.2	542.768	2	13.53	0.8614-0.8897	7017.1	75	11050	1	P11798
L.FEELGKGAFS.V	38.88	1083.52	10	-0.2	542.768	2	13.53	0.8614-0.8897	7017.1	75	11050	1	Q6PHZ2
L.FEELGKGAFS.V	38.88	1083.52	10	-0.2	542.768	2	13.53	0.8614-0.8897	7017.1	75	11050	1	Q923T9
S.TRRMLQLVEESKDAGIRTL.V	38.86	2215.21	19	0.1	554.809	4	14.75	0.8999-0.9281	1478.6	75	12831	1	P60879
G.ANANRKFLD	38.8	1047.55	9	3.2	524.781	2	8.01	0.8840-0.9123	7639.7	75	2899	1	P50518
L.N(+.98)SINKALASETNGTDSNGSNSSN.I	38.78	2281.99	23	-7.1	1141.99	2	10.19	1.2197-1.2475	198.01	75	5990	1	P63328	Deamidation (NQ)	N1:Deamidation (NQ):0.00
Q.YLLQGGARQ.R	38.77	1004.54	9	0.5	503.276	2	10.02	0.8456-0.8739	2537.1	75	5623	1	Q0VGU4
L.AKLGVAGQWRFA.D	38.75	1302.72	12	-1.5	435.245	3	15.31	0.7265-0.7549	0	75	13721	0	Q9R0P9
Q.ERDPTNIKWGEAGAEY.V	38.74	1834.85	16	-4.3	612.619	3	13.2	0.8026-0.8309	8200.2	75	10486	1	P16858
D.AAKDSILRRAKGMFTAEDLR	38.74	2248.21	20	1.2	563.059	4	14.2	0.8501-0.8784	1067.3	75	12136	1	Q9D1K2
T.QGLERIPDQ.L	38.73	1054.54	9	-1	528.276	2	10.08	0.8354-0.8637	1162	75	5861	1	Q8CF66
L.ISKIREEFPDRIMN.T	38.72	1746.91	14	-3	583.307	3	12.57	0.8365-0.8648	5193.9	75	9607	1	Q9D6F9
L.AAGDKDGDGKIGVEEFS.T	38.72	1693.78	17	-5.2	565.596	3	11.48	0.7719-0.8003	901.92	75	8086	1	P32848
F.SVVPSPKVSDTVVEPYN.A	38.71	1815.93	17	-0.7	908.967	2	14.64	1.1437-1.1717	6401.5	75	12603	1	P99024
G.NQIGAKFWE.V	38.71	1091.54	9	-3.4	546.774	2	15.18	0.8580-0.8863	1632.8	75	13488	1	P99024
F.SVVPSPKVSDTVVEPYN.A	38.71	1815.93	17	-0.7	908.967	2	14.64	1.1437-1.1717	6401.5	75	12603	1	P68372
G.NQIGAKFWE.V	38.71	1091.54	9	-3.4	546.774	2	15.18	0.8580-0.8863	1632.8	75	13488	1	P68372
G.NQIGAKFWE.V	38.71	1091.54	9	-3.4	546.774	2	15.18	0.8580-0.8863	1632.8	75	13488	1	Q7TMM9
F.SVVPSPKVSDTVVEPYN.A	38.71	1815.93	17	-0.7	908.967	2	14.64	1.1437-1.1717	6401.5	75	12603	1	Q9D6F9
G.NQIGAKFWE.V	38.71	1091.54	9	-3.4	546.774	2	15.18	0.8580-0.8863	1632.8	75	13488	1	Q9D6F9
F.SVVPSPKVSDTVVEPYN.A	38.71	1815.93	17	-0.7	908.967	2	14.64	1.1437-1.1717	6401.5	75	12603	1	Q9ERD7
G.NQIGAKFWE.V	38.71	1091.54	9	-3.4	546.774	2	15.18	0.8580-0.8863	1632.8	75	13488	1	Q9ERD7
D.IDMDAPETER.A	38.7	1175.51	10	0.6	588.763	2	9.88	0.8987-0.9269	3856.9	75	5470	1	P63054
MRECISIHVGQAGVQIG.N	38.62	1796.9	17	-9.5	599.968	3	17.89	0.8184-0.8467	3390.9	75	16007	2	P68369
F.SREKMDLTAKELTEEKET.A	38.62	2137.06	18	-0.5	713.357	3	9.85	0.9844-1.0125	784.13	75	5541	1	P14152
A.RENEMDENLEQ.V	38.6	1405.58	11	0.9	703.795	2	8.95	0.9585-0.9867	4155.4	75	4128	1	P60879
L.KEQPGNTVSSGQEDFPS.V	38.59	1805.81	17	3.5	903.912	2	10.33	1.1090-1.1370	1657.8	75	6211	1	Q99P72
L.Q(+.98)IRETSLDTKSVSEGHLK.R	38.59	2028.05	18	0.5	677.022	3	9.33	0.9529-0.9810	4178	75	4713	2	P03995	Deamidation (NQ)	Q1:Deamidation (NQ):1000.00
D.VALSQDSTYQGERAYQHGGVTG.L	38.59	2323.08	22	5.8	775.371	3	10.69	1.0002-1.0283	1192.1	75	6770	1	Q9EPU0
L.DGDEKTGNSESKKKPCLD.T	38.55	1949.9	18	-1.7	650.971	3	6.35	0.8694-0.8976	602.14	75	773	1	P27546
S.TFQQMWISKQEYDESGPSIVHRKCF	38.53	3043.43	25	2.9	761.865	4	16.4	0.9394-0.9675	1488.9	75	14915	1	P60710
S.TFQQMWISKQEYDESGPSIVHRKCF	38.53	3043.43	25	2.9	761.865	4	16.4	0.9394-0.9675	1488.9	75	14915	1	P63260
G.PSIVHRKCF	38.51	1085.58	9	2.3	543.797	2	10.84	0.9100-0.9382	9304.5	75	6902	2	P60710
G.PSIVHRKCF	38.51	1085.58	9	2.3	543.797	2	10.84	0.9100-0.9382	9304.5	75	6902	2	P63260
G.PSIVHRKCF	38.51	1085.58	9	2.3	543.797	2	10.84	0.9100-0.9382	9304.5	75	6902	2	P68033
G.PSIVHRKCF	38.51	1085.58	9	2.3	543.797	2	10.84	0.9100-0.9382	9304.5	75	6902	2	P68134
C.FVCCLLPAGWVLSHLESYKKRE	38.5	2577.32	22	-0.6	645.336	4	24.19	0.9168-0.9450	15612	75	21991	2	Q64445
N.QILRIEEELGSKAKFAGRSFRNPLAK	38.5	2957.66	26	2.5	592.538	5	15.91	0.9134-0.9416	16411	75	14456	2	P17182
G.MESCGIHETT.F	38.46	1106.44	10	-0.7	554.224	2	8.72	0.8682-0.8965	3014.6	75	3887	1	P60710
G.MESCGIHETT.F	38.46	1106.44	10	-0.7	554.224	2	8.72	0.8682-0.8965	3014.6	75	3887	1	P63260
F.SETGAGKHVPR.A	38.45	1137.59	11	-9.1	380.199	3	5.88	0.7060-0.7345	219.88	75	320	1	P68369
S.VHVGQAGVQMG.N	38.44	1081.53	11	1.9	541.774	2	10.43	0.8920-0.9202	1673.8	75	6360	1	P68368
R.SANSNPAMAPRE.R	38.43	1243.56	12	-0.5	622.786	2	7.7	0.9145-0.9427	1220.6	75	2536	1	P60041
S.SSQSEESDLGEEGKKRESEA	38.43	2180.97	20	3.3	727.997	3	7.33	0.9517-0.9799	1135.6	75	1971	1	Q8K3H0
E.ESKDAGIRTL.V	38.41	1088.58	10	-0.2	545.297	2	8.79	0.8773-0.9055	1416.7	75	3991	1	P60879
K.NPLPSKETIEQEKQ.A	38.39	1639.84	14	-1.8	820.925	2	9.07	1.0855-1.1135	1005.7	75	4429	1	P20065
D.AEEAMVDNWRPAQPLKNRKIKASFK	38.38	2926.56	25	1	732.646	4	18.18	0.9698-0.9979	1082.1	75	16380	1	P00920
Q.DAAKVCREFTEREQGEVR.F	38.36	2122.02	18	-2.2	531.51	4	11.66	0.8535-0.8818	921.86	75	8324	1	Q9R0P9
L.QDQEGDMDHGLK.E	38.34	1371.57	12	2.4	686.793	2	7.48	0.9777-1.0058	4443.2	75	2149	2	P10637
T.ETLDTSSKGYQ.V	38.33	1227.56	11	2.7	614.788	2	8.05	0.9213-0.9495	1250	75	3004	1	Q8R191
D.SVEGEGEEEGEE.Y	38.31	1278.47	12	-1.6	1279.48	1	7.35	1.5333-1.5608	0	75	2032	0	P68369
M.PEKRPFERLPAEVSPINYS.L	38.31	2228.16	19	1.8	743.726	3	14.64	0.9236-0.9517	2070	75	12710	1	Q11011
T.MEDHAGDYT.L	38.27	1037.38	9	-0.3	519.694	2	7.57	0.8422-0.8705	2168.9	75	2289	1	P10637
C.LDILKDKWSPALQIRTVL.L	38.26	2108.24	18	-1.7	703.75	3	21.17	0.9179-0.9461	544.61	75	18950	1	P61089
A.M(+15.99)AAFPKKQN	38.24	1049.53	9	-1.4	525.772	2	6.61	0.8874-0.9157	7851.8	75	993	2	P48771	Oxidation (M)	M1:Oxidation (M):1000.00
V.THQFVKC	38.24	861.417	7	-7.5	431.711	2	8.24	0.7708-0.7992	319.65	75	3309	1	Q8BHG2
I.GQPLSLLLKNSPLVSR.L	38.19	1721.02	16	-3.6	861.512	2	23.47	1.2029-1.2308	1194.1	75	21290	1	P08249
L.QQ(+.98)HAEADGVEALDSTSHAKSGYHDDSDEDL.L	38.19	3227.34	30	4.6	807.844	4	11.2	0.9968-1.0249	731.17	75	7600	1	Q6PHU5	Deamidation (NQ)	Q2:Deamidation (NQ):0.00
K.DEQEHEFYK	38.18	1223.51	9	-0.3	612.76	2	8.15	0.9236-0.9517	680.89	75	3158	1	P54775
MREIVHIQ.A	38.14	1024.55	8	-1.8	513.279	2	10.56	0.8852-0.9134	2555.2	75	6553	1	P99024
MREIVHLQ.A	38.14	1024.55	8	-1.8	513.279	2	10.56	0.8852-0.9134	2555.2	75	6553	1	P68372
MREIVHIQ.A	38.14	1024.55	8	-1.8	513.279	2	10.56	0.8852-0.9134	2555.2	75	6553	1	Q7TMM9
MREIVHLQ.A	38.14	1024.55	8	-1.8	513.279	2	10.56	0.8852-0.9134	2555.2	75	6553	1	Q9D6F9
MREIVHIQ.A	38.14	1024.55	8	-1.8	513.279	2	10.56	0.8852-0.9134	2555.2	75	6553	1	Q9ERD7
A.ELRAKCTPSGFTL.D	38.11	1421.73	13	-2.2	711.871	2	14.71	1.0361-1.0642	1423.5	75	12814	1	Q04447
E.STRRMLQLVEESKDAGIR.T	38.08	2088.11	18	0.8	523.034	4	12.64	0.8694-0.8976	722.32	75	9807	1	P60879
F.FTRAFDQIRM.A	38.08	1283.64	10	-10	428.883	3	14.34	0.7583-0.7867	2074.6	75	12279	1	P40142
C.AVEALHGKDGRDHIIEVVG.S	38.07	2014.06	19	0.2	672.359	3	11.41	0.9585-0.9867	825.76	75	7939	1	O88935
W.FRAGSALNRMKELQQ	38.06	1747.92	15	3.5	583.646	3	11.43	0.8987-0.9269	1636.3	75	7982	1	Q99KI0
G.PLQDMFK.K	38.04	877.437	7	-5.3	439.722	2	18.46	0.7719-0.8003	4645.2	75	16536	1	P84086
G.FTFRNPDDVFREF.F	38.04	1688.79	13	-9.3	563.932	3	20.38	0.8003-0.8286	419.42	75	18249	1	O54946
S.IHQLVENTDE.T	38.02	1196.57	10	-2.1	599.288	2	9.04	0.9213-0.9495	742.97	75	4363	1	Q9ERD7
Q.Q(+.98)ETAAAETETRTHT.L	38.02	1545.69	14	-4.2	773.847	2	6.98	1.0698-1.0978	0	75	1545	0	Q0VGU4	Deamidation (NQ)	Q1:Deamidation (NQ):1000.00
A.AVYKALSDHHVYL.E	37.94	1514.79	13	-0.4	505.935	3	12.77	0.7822-0.8105	992.7	75	9959	1	P05064
A.AVYKALSDHHVYL.E	37.94	1514.79	13	-0.4	505.935	3	12.77	0.7822-0.8105	992.7	75	9959	1	P05063
F.YLREEDIGKNRAEVSQPRLA.E	37.9	2343.23	20	7.7	586.818	4	10.59	0.9010-0.9292	0	75	6665	0	Q02053
M.PHPYPALTPEQKKELSDIAHRIVAPGKGILA.A	37.89	3345.86	31	0.3	670.177	5	19.63	0.9810-1.0092	26716	75	17470	1	P05064
A.VTPVDEESSDGEPDQEAVQR.Y	37.89	2185.96	20	-1.4	1093.98	2	9.8	1.1929-1.2208	259.23	75	5382	1	Q6P4S6
R.FPGQLNADLRKLAVNMVPFPRLH.F	37.88	2632.44	23	-1.7	659.115	4	22.57	0.9179-0.9461	1784.2	75	20425	1	P99024
R.FPGQLNADLRKLAVNMVPFPRLH.F	37.88	2632.44	23	-1.7	659.115	4	22.57	0.9179-0.9461	1784.2	75	20425	1	P68372
R.FPGQLNADLRKLAVNMVPFPRLH.F	37.88	2632.44	23	-1.7	659.115	4	22.57	0.9179-0.9461	1784.2	75	20425	1	Q7TMM9
R.FPGQLNADLRKLAVNMVPFPRLH.F	37.88	2632.44	23	-1.7	659.115	4	22.57	0.9179-0.9461	1784.2	75	20425	1	Q9D6F9
R.FPGQLNADLRKLAVNMVPFPRLH.F	37.88	2632.44	23	-1.7	659.115	4	22.57	0.9179-0.9461	1784.2	75	20425	1	Q9ERD7
D.FSREKMDLTAKELTEEKETAFE.F	37.85	2631.27	22	-0.5	658.824	4	14.13	0.9698-0.9979	481.74	75	12073	1	P14152
L.QLRDDIVSGRLPCSF.V	37.85	1704.86	15	-4.6	569.29	3	18.05	0.8071-0.8354	2041.4	75	16228	1	Q9WV92
E.GDAEEAMVDNWRPAQPLKNRKIKASFK	37.82	3098.61	27	0.5	775.658	4	18.18	0.9066-0.9348	4268.8	75	16397	2	P00920
E.ETIEATKAEEAK.D	37.8	1318.66	12	-3.5	660.334	2	7.15	0.9855-1.0137	315.44	75	1724	1	P08551
A.LVIDNGSGM(+15.99)CK.A	37.79	1151.53	11	1	576.772	2	9.17	0.9032-0.9315	5938.6	75	4468	1	P63260	Oxidation (M)	M9:Oxidation (M):1000.00
M.GKEGVHGGGLNKKAYSMAKYLR.D	37.78	2363.25	22	-0.9	473.656	5	10.21	0.8343-0.8626	2061.8	75	5966	1	Q9JJV2
K.EVDEQMLNVQNKNS.S	37.77	1646.76	14	1.6	824.385	2	11.27	1.0631-1.0911	490.23	75	7728	1	P99024
K.EVDEQMLNVQNKNS.S	37.77	1646.76	14	1.6	824.385	2	11.27	1.0631-1.0911	490.23	75	7728	1	P68372
K.EVDEQMLNVQNKNS.S	37.77	1646.76	14	1.6	824.385	2	11.27	1.0631-1.0911	490.23	75	7728	1	Q7TMM9
D.EAAARLLSVPFEKHSTL	37.77	1868.02	17	-0.7	623.677	3	16.06	0.9348-0.9630	385.28	75	14631	1	Q9CQ60
I.SKIREEYPDRIMNTF.S	37.76	1897.94	15	-0.2	633.651	3	14.05	0.8501-0.8784	1268.1	75	11916	1	P99024
I.SKIREEYPDRIMNTF.S	37.76	1897.94	15	-0.2	633.651	3	14.05	0.8501-0.8784	1268.1	75	11916	1	P68372
I.SKIREEYPDRIMNTF.S	37.76	1897.94	15	-0.2	633.651	3	14.05	0.8501-0.8784	1268.1	75	11916	1	Q7TMM9
N.MVEKGIIDPTKVVRTALLD.A	37.76	2097.19	19	-1.4	700.067	3	19.42	0.9021-0.9303	1725.9	75	17444	1	P63038
F.KANLENPMR.L	37.75	1071.55	9	2.9	536.782	2	8.05	0.8648-0.8931	1339.7	75	3057	1	Q8BKZ9
Y.WVPTQYVDAIKDTVLGKWQ.Y	37.71	2246.17	19	1.7	749.731	3	25.28	0.9698-0.9979	1582.7	75	23166	2	Q78JW9
L.AYEPVWAIGTGKTATPQQAQEVHEKLR.G	37.68	3007.55	27	3.5	752.896	4	14.02	1.0406-1.0687	0	75	11914	0	P17751
F.DIDMDAPETERAA.V	37.65	1432.61	13	1	717.313	2	11.44	1.0013-1.0294	633.01	75	8026	1	P63054
E.NYIEHVLLHRP	37.61	1389.75	11	-6.2	464.254	3	14.07	0.7379-0.7663	1393.1	75	11910	1	Q0VGU4
P.TRKFFVGGNWK.M	37.61	1338.72	11	-4.7	447.244	3	11.58	0.7776-0.8060	1485.6	75	8177	1	P17751
K.TEFKANAEKTSGSSIKIVKVSKKE	37.6	2608.44	24	1.3	522.695	5	8.17	0.8252-0.8535	970.48	75	3186	1	P56382
[truncated: 1,280 more rows]

## Sheet: Prohormones
Peptide	-10lgP	Mass	Length	ppm	m/z	z	RT	1/k0 Range	Area	Fraction	Precursor Id	#Feature	Accession	PTM	AScore
YPSKPDNPGEDAPAEDMARYYS	106.8	2472.05	22	-0.8	825.028	3	13.87	0.9563-0.9844	571.95	75	11668	1	P57774
ELQRSANSNPAMAPRE	98.65	1769.85	16	-4.6	590.956	3	7.99	0.8637-0.8920	926.88	75	2961	1	P60041
APSGRMSVLKNLQSLDPSHRISD	95.57	2507.29	23	-6.4	627.829	4	15.52	0.8852-0.9134	14611	75	13841	1	P09240
LPSDEEGENYSKEVPE	93.28	1820.8	16	-6.9	911.402	2	11.59	1.1023-1.1303	4082.2	75	8142	1	P22005
SPQLEDEAKE	89.03	1144.52	10	-0.9	573.271	2	8.14	0.8784-0.9066	950.15	75	3147	1	P22005
YKDSSKQDESHLL	79.87	1548.74	13	-11.6	517.251	3	8.43	0.7924-0.8207	2706	75	3529	2	P22005
YPSKPDNPGEDAPAE	79.65	1585.69	15	-8.3	793.849	2	8.58	1.0170-1.0451	4412.6	75	3644	1	P57774
KAPSGRMSVLKNLQSLDPSHRISD	78.88	2635.39	24	-4.4	659.854	4	14.25	0.9134-0.9416	7383.4	75	12131	2	P09240
LQRSANSNPAMAPRE	78.75	1640.81	15	-9.2	547.94	3	7.57	0.8173-0.8456	1031.2	75	2304	1	P60041
YPSKPDNPGEDAPAED	78.25	1700.72	16	-7.5	851.363	2	8.53	1.0406-1.0687	1329.5	75	3673	1	P57774
SANSNPAMAPRE	76.67	1243.56	12	-7.1	622.786	2	7.7	0.9145-0.9427	1220.6	75	2536	1	P60041
YPSKPDNPGEDAPA	74.55	1456.65	14	-6.1	729.329	2	8.44	0.9889-1.0170	3684.3	75	3531	1	P57774
DEEGENYSKEVPE	74.06	1523.63	13	-5.1	762.82	2	9.95	1.0137-1.0417	901.29	75	5638	1	P22005
APSGRMSVLKNLQSLDPSHRIS	73.16	2392.26	22	-10.1	599.07	4	15.43	0.8897-0.9179	3069.5	75	13785	1	P09240
YKDSSKQDESHLLA	69.14	1619.78	14	-6.1	540.933	3	8.23	0.7992-0.8275	1074.2	75	3280	1	P22005
APSDPRLRQFLQKSLAAATGKQELAKYFL	61.38	3246.79	29	-8.7	650.362	5	21.97	0.9698-0.9979	6422	75	19865	1	P60041
PETLISDLLMKESTENAPRTRLEDPS	59.96	2941.47	26	-4.1	736.375	4	21.86	0.9585-0.9867	1296.5	75	19686	1	P57774
AAATGKQELAK	58.06	1086.6	11	-11.7	544.305	2	6.23	0.9326-0.9608	82.001	75	656	1	P60041
NLQSLDPSHRISD	54.3	1480.73	13	-15.7	494.577	3	11.15	0.7606-0.7890	735.17	75	7535	1	P09240
MKESTENAPRTRLEDPS	51.41	1959.93	17	-1.1	654.32	3	7.7	0.8784-0.9066	1718.2	75	2517	1	P57774
LGTGDNRAKDSHQQESTNNDED	49.78	2430.03	22	-12.9	811.009	3	6.16	0.9100-0.9382	473.44	75	538	1	P22005
YGGFLRKYPK	48.68	1227.68	10	-13.3	410.229	3	9.77	0.7106-0.7390	890.09	75	5369	1
SDEEGENYSKEVPE	48.18	1610.66	14	-11.1	806.331	2	9.71	1.0395-1.0676	428.3	75	5309	1	P22005
TGDNRAKDSHQQESTNNDED	47.89	2259.92	20	-11.5	754.309	3	5.64	0.8513-0.8795	1143.8	75	144	1	P22005
VMKCVLEVISDSLS	46.7	1521.78	14	4.3	508.271	3	9.93	0.8603-0.8886	62778	75	5522	4
ELLGTGDNRAKDSHQQESTNNDED	45.51	2672.15	24	-8.6	891.721	3	7.46	0.9889-1.0170	804.62	75	2188	1	P22005
APSDPRL	43.3	754.397	7	-12.7	378.203	2	8.74	0.7356-0.7640	3725.5	75	3870	1	P60041
SSPETLISDLLMKESTENAPRTRLEDPS	43.07	3115.53	28	-5.7	779.89	4	21.93	0.9641-0.9923	2943.3	75	19726	1	P57774
QPEQPQQPQPVLI	42.68	1500.79	13	15.7	501.282	3	15.83	0.7436-0.7719	1407.1	75	14391	1
KNVIKM(+15.99)SPAPANKVPH	41.37	1745.96	16	1.8	582.998	3	21.12	0.8162-0.8445	78204	75	18763	1		Oxidation (M)	M6:Oxidation (M):1000.00
SRREVEDP	40.52	986.478	8	-17.2	987.472	1	13.12	1.2085-1.2364	0	75	10532	0
MRLELQRSANSN(+.98)PA	40.46	1586.78	14	7.5	397.708	4	13.92	0.7413-0.7697	0	75	11769	0	P60041	Deamidation (NQ)	N12:Deamidation (NQ):14.04
QFLQKSLAAATGKQ	40.33	1489.83	14	0.4	497.618	3	7.89	0.7492-0.7776	4466.6	75	2771	1	P60041
YIQQVRKAPSGRMSVLKNLQSLDPSHRISD	39.66	3422.82	30	-19.6	685.561	5	14.02	0.9945-1.0226	1861.6	75	11915	1	P09240
YKAIQKDDGQSDSQ(+.98)AV	37.81	1752.82	16	-8.7	439.209	4	10.68	0.7935-0.8218	772.75	75	6767	1		Deamidation (NQ)	Q14:Deamidation (NQ):11.94
DAPQVKRQHPGRRSF	36.93	1777.94	15	6.3	593.662	3	20.33	0.8252-0.8535	7556.8	75	18216	1
LQM(+15.99)PQRSLDSRAEPAERGAEDA	36.8	2442.16	22	0	1222.09	2	10.32	1.2742-1.3020	525.76	75	6209	1		Oxidation (M)	M3:Oxidation (M):1000.00
YPSKPDN(+.98)PGEDAPAEDMARY	36.63	2222.94	20	9.2	741.998	3	12.05	0.8840-0.9123	49.651	75	8956	1	P57774	Deamidation (NQ)	N7:Deamidation (NQ):1000.00
ELQRSANSN	36.46	1017.48	9	11.3	509.757	2	14.67	0.8467-0.8750	3278.9	75	12753	2	P60041
AENGVQ(+.98)NTESTQEKR	36.39	1690.78	15	-11.9	564.595	3	5.9	0.8331-0.8614	236.3	75	339	1		Deamidation (NQ)	Q6:Deamidation (NQ):0.00
DLPSKLEELRQV	36.25	1425.78	12	4.4	476.272	3	9.83	0.8139-0.8422	253.89	75	5478	1
AKPGTPPKVPRTPPGEEL	36.1	1870.03	18	10.1	468.522	4	15.61	0.8105-0.8388	13650	75	13950	1
RMLNTTLSACFLSLLAFSSACY	35.98	2411.17	22	-14.4	804.722	3	21.29	0.9709-0.9990	2533.1	75	18995	1
Q(+.98)LLRVGCVLGTCQ(+.98)VQN(+.98)LSHR	35.85	2226.12	20	-6.9	557.537	4	16.07	0.9010-0.9292	328.43	75	14660	1		Deamidation (NQ)	Q1:Deamidation (NQ):38.06;Q13:Deamidation (NQ):15.21;N16:Deamidation (NQ):14.02
LCVQALLLLWL	35.14	1283.77	11	-14	428.926	3	12.91	0.7163-0.7447	2378.6	75	10124	1
N(+.98)IPEN(+.98)SLARSKPLEDQLCLLW	34.1	2440.23	21	-8.1	611.062	4	13.7	0.8467-0.8750	3608.8	75	11359	1		Deamidation (NQ)	N1:Deamidation (NQ):24.79;N5:Deamidation (NQ):8.53
TAPPNTPRDQRL	33.91	1364.72	12	-11.5	455.909	3	19.5	0.7492-0.7776	49274	75	17876	1
DAAAEVPSRDTMEKRKDSDKGQQ	33.52	2561.21	23	13.4	641.322	4	15.94	0.8750-0.9032	859.34	75	14545	1
SKEVPEIEK	33.11	1057.57	9	-9.1	529.787	2	9.01	0.8637-0.8920	914.85	75	4310	1	P22005
SEGKGELEHSQQ(+.98)EEDGEEAM(+15.99)VGTP	32.36	2589.07	24	8.5	1295.56	2	10.32	1.2865-1.3143	351.94	75	6141	1		Deamidation (NQ); Oxidation (M)	Q12:Deamidation (NQ):0.00;M20:Oxidation (M):1000.00
KELQ(+.98)KRYGGFMRR	32.19	1668.89	13	14.9	557.314	3	7.68	0.8558-0.8840	0	75	2549	0	P22005	Deamidation (NQ)	Q4:Deamidation (NQ):1000.00
RMN(+.98)DEAAQ(+.98)GRTVHFNE	32.1	1875.82	16	14.2	626.291	3	11.45	0.8411-0.8694	2666.3	75	7941	1		Deamidation (NQ)	N3:Deamidation (NQ):63.99;Q8:Deamidation (NQ):11.90
DVAKDLE	31.43	788.391	7	10.7	789.41	1	10.74	1.0922-1.1202	0	75	6942	0
LEGEDDPDRSMKLSFRT	31.42	1994.94	17	0.6	665.989	3	12.82	0.9303-0.9585	636.7	75	10108	1
RAKDSHQQESTN(+.98)N(+.98)DEDMS	29.82	2092.82	18	-5.9	524.212	4	16.38	0.9078-0.9360	0	75	14941	0	P22005	Deamidation (NQ)	N12:Deamidation (NQ):0.00;N13:Deamidation (NQ):0.00
GSSRSKRSLKDLLPNKAT	29.58	1957.11	18	-8.5	490.282	4	13.71	0.8184-0.8467	3080.4	75	11470	1
QDLALQGAKERAQQ(+.98)P	29.38	1652.85	15	-11.6	551.952	3	17.69	0.7878-0.8162	478.42	75	15995	1		Deamidation (NQ)	Q14:Deamidation (NQ):17.01
KIRQ(+.98)Q(+.98)DFVN(+.98)WL	28.36	1448.73	11	3	483.921	3	10.33	0.8060-0.8343	2869.5	75	6163	1		Deamidation (NQ)	Q4:Deamidation (NQ):1000.00;Q5:Deamidation (NQ):1000.00;N9:Deamidation (NQ):1000.00
VEERRPGSVDVPLP	28.05	1548.83	14	-10.7	517.279	3	8.71	0.7345-0.7629	10958	75	3717	1
TKGDTKVMKCV	28	1208.63	11	-8.6	403.881	3	6.24	0.7276-0.7560	1869	75	626	1
EGAVTPDLPGLEKVQVRP	27.96	1904.04	18	1	635.689	3	9.99	0.8727-0.9010	2716.3	75	5645	1
LSRLQ(+.98)DSARLQRL	27.86	1555.88	13	2.9	519.637	3	8.19	0.8580-0.8863	1173	75	3195	1		Deamidation (NQ)	Q5:Deamidation (NQ):22.09
APSDPRLRQFLQ	27.56	1426.77	12	-12.1	476.593	3	13.86	0.7595-0.7878	2031.6	75	11588	1	P60041
APAPWAHISRLF	27.36	1364.74	12	-16.2	455.914	3	20.63	0.7401-0.7685	0	75	18481	0
KDSSKQDESHLLAK	27.29	1584.81	14	-9.6	529.275	3	6.96	0.8309-0.8592	0	75	1510	0	P22005
Q(+.98)DWLLPRLSLD	27.28	1355.71	11	-0.7	452.912	3	12.36	0.7231-0.7515	102.53	75	9384	1		Deamidation (NQ)	Q1:Deamidation (NQ):1000.00
Q(+.98)KRYGGFM(+15.99)RRVGRPEWWM(+15.99)DYQKR	27.07	3062.49	23	17.2	613.518	5	16.48	0.9021-0.9303	0	75	15026	0	P22005	Deamidation (NQ); Oxidation (M)	Q1:Deamidation (NQ):4.80;M8:Oxidation (M):1000.00;M18:Oxidation (M):1000.00
LLAQ(+.98)RGKKSDWKHNITQRE	27	2308.24	19	17	578.08	4	19.37	0.8490-0.8773	296.94	75	17355	1		Deamidation (NQ)	Q4:Deamidation (NQ):12.23
PSHRISD	26.88	810.398	7	-11.4	406.204	2	20.31	0.7424-0.7708	281.47	75	18188	1	P09240
LLSEPN(+.98)Q(+.98)TEN(+.98)DALEPEDLP	26.87	2125.94	19	-1	709.657	3	13.67	0.8682-0.8965	1748	75	11373	1	P60041	Deamidation (NQ)	N6:Deamidation (NQ):1000.00;Q7:Deamidation (NQ):1000.00;N10:Deamidation (NQ):1000.00
SAGSAAQRRAE	26.43	1102.55	11	1.4	368.525	3	6.58	0.7129-0.7413	1329.7	75	1045	1
AGPSTETPTPRG	26.26	1169.57	12	17.3	585.804	2	11.94	0.8965-0.9247	1793.2	75	8793	1
SKASPYLDTRVILSLD	26.01	1776.96	16	16.8	445.257	4	9.25	0.7640-0.7924	60153	75	4471	1
KN(+.98)KLEDVPLLSKKSF	25.97	1745.99	15	-16.3	582.998	3	21.12	0.8377-0.8660	78204	75	18780	1		Deamidation (NQ)	N2:Deamidation (NQ):1000.00
VAVRRPWPVTVAMLLILLACLGAL	25.82	2574.53	24	-16.2	515.906	5	21.18	0.8411-0.8694	2212.6	75	18909	1
LQDLALQGA	25.78	927.503	9	-18.5	464.752	2	10.55	0.8298-0.8580	6413.2	75	6471	1
NAWEKESRYAESKPGSA	25.69	1908.9	17	2.4	478.235	4	9.16	0.8388-0.8671	0	75	4537	0
ASQEFGTA	25.6	809.356	8	1.4	405.687	2	7.08	0.7413-0.7697	1437.9	75	1630	1
Q(+.98)TLRQ(+.98)TMGTEAGESPGEAGPSTETPTP	25.56	2731.21	27	11.1	547.258	5	6.12	0.8603-0.8886	150.85	75	535	1		Deamidation (NQ)	Q1:Deamidation (NQ):1000.00;Q5:Deamidation (NQ):1000.00
MTKGDTKVMKCVLEVISDSLSKPSPMP	24.91	2920.48	27	15.5	731.141	4	22.62	0.8479-0.8761	651.05	75	20537	1
EPQSLPDYQ(+.98)FEKTE	24.83	1710.76	14	-13.5	856.38	2	11.55	1.0922-1.1202	18988	75	8200	1		Deamidation (NQ)	Q9:Deamidation (NQ):78.19
KRSFSGFGSPLD	24.8	1296.65	12	10	649.34	2	11.64	0.9529-0.9810	2814.9	75	8282	1
DSGRASVSQGPPEA	24.67	1356.63	14	-4.2	453.216	3	8.03	0.7208-0.7492	1234.7	75	2970	1
PVPESSQPSPWTRLR	24.63	1735.9	15	17.9	434.992	4	8.8	0.7878-0.8162	7746.1	75	3873	1
Q(+.98)LHERRM(+15.99)KRFKAEYQS	24.51	2123.07	16	-4.2	708.697	3	11.31	1.0058-1.0339	0	75	7800	0		Deamidation (NQ); Oxidation (M)	Q1:Deamidation (NQ):17.44;M7:Oxidation (M):1000.00
EALPSEGKG	24.34	886.44	9	4.3	444.231	2	10.6	0.7992-0.8275	1322.7	75	6657	1
LANSSDLLKE	24.23	1088.57	10	3.5	545.297	2	8.79	0.8773-0.9055	1416.7	75	3991	1	P22005
TRRSESPALRVGTGPLRN(+.98)LEMR	24.21	2496.33	22	-7.5	625.089	4	22.02	0.8863-0.9145	979.17	75	19910	1		Deamidation (NQ)	N18:Deamidation (NQ):1000.00
TCKDLLQ(+.98)VSR	24.18	1162.6	10	11.6	582.317	2	11.52	0.9258-0.9540	1471	75	8154	1	P22005	Deamidation (NQ)	Q7:Deamidation (NQ):1000.00
QLVPQ(+.98)LHERRM(+15.99)KRFKAEYQSPSVGQSK	23.93	3243.69	27	5	811.938	4	25.62	0.9957-1.0238	12802	75	23437	1		Deamidation (NQ); Oxidation (M)	Q5:Deamidation (NQ):0.00;M11:Oxidation (M):1000.00
YAESKPGSAGL	23.88	1078.53	11	9.4	540.279	2	8.81	0.8784-0.9066	2327.9	75	3976	1
KAPSGRM(+15.99)SVLKNLQSLDPSH	23.84	2180.14	20	5.9	546.047	4	13.18	0.8116-0.8399	8602.1	75	10482	1	P09240	Oxidation (M)	M7:Oxidation (M):1000.00
SSVVHPLLQLVPQ(+.98)LH	23.79	1666.94	15	-17.6	417.737	4	5.69	0.7288-0.7572	305.08	75	177	1		Deamidation (NQ)	Q13:Deamidation (NQ):20.17
RSLKRSPQLEDEAKELQ(+.98)KR	23.63	2311.26	19	4.5	463.263	5	12.18	0.7787-0.8071	5134.8	75	9082	1	P22005	Deamidation (NQ)	Q17:Deamidation (NQ):3.75
VVMAVLAAGALAQ(+.98)PVVPAEATDP	23.52	2190.16	23	15.3	548.558	4	20.49	0.8399-0.8682	2851.7	75	18282	1	P09240	Deamidation (NQ)	Q13:Deamidation (NQ):1000.00
SPN(+.98)SKPAPNTKN(+.98)HPVRF	23.45	1891.95	17	3	473.999	4	22.37	0.7992-0.8275	0	75	20298	0		Deamidation (NQ)	N3:Deamidation (NQ):6.67;N12:Deamidation (NQ):9.42
SESPALRVGTGPLRN(+.98)L	23.45	1666.9	16	-13.2	556.636	3	21.51	0.8026-0.8309	890.8	75	19397	1		Deamidation (NQ)	N15:Deamidation (NQ):1000.00
KKGDKTPGSGGANLKGDRSRLLRDLRVDT	23.39	3109.71	29	-1.1	622.951	5	21.39	0.9799-1.0080	0	75	19143	0
LEQYKNDESG	23.32	1181.52	10	16.9	591.78	2	14.72	0.9078-0.9360	1943.6	75	12778	1
TWVALLLQ(+.98)PLQ(+.98)GTWG	23.31	1683.89	15	9.3	562.311	3	8.81	0.8739-0.9021	319.47	75	4028	1		Deamidation (NQ)	Q8:Deamidation (NQ):1000.00;Q11:Deamidation (NQ):1000.00
KRSPQ(+.98)LEDEAKELQKRY	23.3	2118.11	17	19.1	530.546	4	7.45	0.8490-0.8773	4065.7	75	2182	1	P22005	Deamidation (NQ)	Q5:Deamidation (NQ):13.05
LQTSIDVWS	23.21	1047.52	9	-16.7	524.763	2	14.55	0.8558-0.8840	152.64	75	12707	1
PSTAASGLL	23.19	815.439	9	5.1	408.73	2	11.55	0.7685-0.7969	1243.1	75	8162	1
Q(+.98)VRKAPSGRMSVLKN(+.98)L	23.14	1784.99	16	3	596.009	3	23.51	0.8365-0.8648	8669.4	75	21282	1	P09240	Deamidation (NQ)	Q1:Deamidation (NQ):1000.00;N15:Deamidation (NQ):1000.00
PEWWMDYQ(+.98)KRYGGFLK	23.12	2103.99	16	6.6	527.01	4	15.39	0.8399-0.8682	4129.7	75	13719	1	P22005	Deamidation (NQ)	Q8:Deamidation (NQ):1000.00
QGLFPQGGKGRELEHKQ(+.98)	23.07	1908.98	17	-7.3	478.251	4	16.99	0.8071-0.8354	1060.9	75	15408	1		Deamidation (NQ)	Q17:Deamidation (NQ):4.19
STETPTPRGSMRK	22.91	1446.72	13	16.4	483.259	3	11.36	0.8026-0.8309	11605	75	7685	1
QDYMQM(+15.99)KARE	22.61	1314.57	10	7.3	658.3	2	10.06	0.9574-0.9855	9047.6	75	5754	1		Oxidation (M)	M6:Oxidation (M):4.64
NDALEPEDLP	22.59	1111.5	10	-2.2	1112.51	1	19.38	1.2776-1.3054	0	75	17381	0	P60041
EELSRYYA	22.39	1029.48	8	-14.9	515.74	2	7.44	0.8626-0.8908	603.45	75	2161	1
PGM(+15.99)ATLSEE	22.38	949.406	9	11.1	475.718	2	6.85	0.8184-0.8467	894.27	75	1364	1		Oxidation (M)	M3:Oxidation (M):1000.00
VKSVQLQ(+.98)KKSTN(+.98)	22.38	1360.76	12	-15.2	454.588	3	10	0.7651-0.7935	6842.8	75	5662	1		Deamidation (NQ)	Q7:Deamidation (NQ):32.28;N12:Deamidation (NQ):20.76
GKQELAKYFLAELLS	22.34	1708.94	15	-8.1	570.652	3	10.15	0.8252-0.8535	5516	75	5676	1	P60041
MKARELEQEEEQ(+.98)EAEGSSLDSPRSKRCGN(+.98)LSTCM(+15.99)LGTYTQDLNK	22.33	4979.25	44	10.3	996.872	5	15.35	1.0541-1.0821	0	75	13782	0		Deamidation (NQ); Oxidation (M)	Q12:Deamidation (NQ):0.00;N29:Deamidation (NQ):0.00;M34:Oxidation (M):29.54
ADRRDVAHEILNEAYR	22.32	1926.97	16	-13.4	482.744	4	11.45	0.8694-0.8976	696.73	75	8019	1
Q(+.98)KSLAAATGK	22.23	974.54	10	-13.5	488.272	2	16.07	0.8388-0.8671	1394.5	75	14636	1	P60041	Deamidation (NQ)	Q1:Deamidation (NQ):1000.00
PIYEKKYGQVPMCDAGEQ	22.23	2054.94	18	-3	685.989	3	9.69	0.8840-0.9123	1103.4	75	5261	1
LDSLPGIPLATSS	22.19	1269.68	13	19.4	424.244	3	11.14	0.7276-0.7560	387.77	75	7513	1
DQ(+.98)DGN(+.98)PL	22.12	759.292	7	-13.8	760.292	1	11.25	1.1370-1.1650	0	75	7710	0		Deamidation (NQ)	Q2:Deamidation (NQ):1000.00;N5:Deamidation (NQ):1000.00
QQQ(+.98)QQQQQQ	22.1	1171.52	9	7.9	391.519	3	8.67	0.6673-0.6958	0	75	3891	0		Deamidation (NQ)	Q3:Deamidation (NQ):11.06
QEDILDN(+.98)VN(+.98)DKN(+.98)EK	21.91	1675.74	14	12.7	838.893	2	11.99	1.0933-1.1213	994.61	75	8834	1		Deamidation (NQ)	N7:Deamidation (NQ):53.33;N9:Deamidation (NQ):47.82;N12:Deamidation (NQ):71.87
WGSGKAFSVDLASQ	21.87	1451.7	14	-6.5	484.908	3	15.93	0.7481-0.7765	0	75	14513	0
VQAECSQD	21.78	878.344	8	0	879.355	1	15.8	1.1873-1.2152	0	75	14338	0	P22005
KDSSKQ(+.98)DES	21.76	1023.44	9	-12.1	512.721	2	9.56	0.8354-0.8637	3301.3	75	4953	1	P22005	Deamidation (NQ)	Q6:Deamidation (NQ):1000.00
LLRTLLELAR	21.68	1196.76	10	-0.9	399.929	3	14.07	0.7719-0.8003	1543.9	75	11919	1
N(+.98)LEDDIVF	21.62	964.439	8	1.4	483.229	2	10.83	0.7810-0.8094	3346.3	75	6960	1		Deamidation (NQ)	N1:Deamidation (NQ):1000.00
RFFLHHLIAEIHTAE	21.62	1832.97	15	-0.2	459.251	4	7.55	0.7912-0.8196	90764	75	2118	1
EFLSFLHL	21.59	1004.53	8	1.1	503.276	2	10.02	0.8445-0.8727	2537.1	75	5868	1
LECEGQLPS	21.46	974.438	9	-12.4	488.222	2	10.85	0.8048-0.8331	3087.7	75	6974	1	P22005
AFAGQNSNTVLSRLLA	21.38	1660.89	16	2	554.641	3	7.2	0.8196-0.8479	28173	75	1692	1
LFPQ(+.98)GGKGRELEH	21.17	1467.75	13	-2.1	490.257	3	16.32	0.8218-0.8501	0	75	14889	0		Deamidation (NQ)	Q4:Deamidation (NQ):1000.00
Q(+.98)RVRGDL	21.15	843.456	7	12.4	422.742	2	10.16	0.7572-0.7856	452.88	75	6084	1		Deamidation (NQ)	Q1:Deamidation (NQ):1000.00
QILAHVGR	21.03	892.524	8	-7.5	447.268	2	7.85	0.8003-0.8286	6061.2	75	2704	2
LALEVAQ(+.98)Q(+.98)KRGIVD	21	1540.85	14	-7.1	386.218	4	11.15	0.7117-0.7401	0	75	7531	0		Deamidation (NQ)	Q7:Deamidation (NQ):1000.00;Q8:Deamidation (NQ):1000.00
GKKCIYQQLVEG	20.96	1364.71	12	-1.9	455.912	3	8.2	0.7856-0.8139	5093.5	75	3166	1
RMN(+.98)DEAAQGRTVHFN(+.98)E	20.96	1875.82	16	13.5	626.291	3	16.32	0.8298-0.8580	0	75	14886	0		Deamidation (NQ)	N3:Deamidation (NQ):39.44;N15:Deamidation (NQ):0.00
ERGLSAQ(+.98)QQ(+.98)ARKAKQEE	20.94	1957.98	17	8.4	653.676	3	13.69	0.9100-0.9382	9031.5	75	11302	1		Deamidation (NQ)	Q7:Deamidation (NQ):0.00;Q9:Deamidation (NQ):23.66
APSDPRLRQFLQKSLAAATGKQELAKYFLA	20.94	3317.82	30	-5.4	664.571	5	21.86	0.9878-1.0159	2557.9	75	19649	1	P60041
ENAPRTRLEDPSM	20.87	1514.71	13	-12.4	505.908	3	16.71	0.8829-0.9111	0	75	15222	0	P57774
AGILTM(+15.99)GRRAGAEL	20.84	1430.77	14	-6.3	477.928	3	16.63	0.7390-0.7674	2388.3	75	15079	1		Oxidation (M)	M6:Oxidation (M):1000.00
KKLRDWIM(+15.99)EAKNTGLSN(+.98)	20.84	2020.04	17	8.8	506.024	4	8.23	0.8184-0.8467	1778.8	75	3252	1		Oxidation (M); Deamidation (NQ)	M8:Oxidation (M):1000.00;N17:Deamidation (NQ):12.35
PAAGPHHYSVGRASGL	20.8	1575.79	16	8.9	526.278	3	19.58	0.7969-0.8252	4036	75	17500	1
PRERKAGCKN(+.98)FFWKTFTSC	20.59	2306.11	19	15.3	769.725	3	18.14	1.1381-1.1661	0	75	16342	0	P60041	Deamidation (NQ)	N10:Deamidation (NQ):1000.00
TSYSGRAERPA	20.51	1193.58	11	6	398.871	3	7.03	0.6992-0.7276	6260.1	75	1506	1
TKRQ(+.98)HPGRRFIDPELQRSW	20.48	2407.26	19	-12.1	602.818	4	18.48	0.8773-0.9055	1181	75	16588	1		Deamidation (NQ)	Q4:Deamidation (NQ):14.67
MLQIEALQEVLKKLK	20.47	1783.06	15	11	446.78	4	6.69	0.8150-0.8433	1258.9	75	1152	1
RYYSALRHYIN(+.98)LI	20.44	1681.89	13	13.9	561.649	3	17.73	0.8524-0.8807	0	75	16024	0	P57774	Deamidation (NQ)	N11:Deamidation (NQ):1000.00
RYIQQVRKAPSGRMSVLKN(+.98)LQ(+.98)S	20.32	2560.39	22	9.6	641.114	4	17.53	0.8671-0.8953	0	75	15846	0	P09240	Deamidation (NQ)	N19:Deamidation (NQ):1.05;Q21:Deamidation (NQ):2.90
DELGCFVGTAEAL	20.32	1323.6	13	7.3	442.213	3	13.18	0.7651-0.7935	925.34	75	10629	1
AALDSWITK	20.31	1003.53	9	12.6	502.783	2	5.81	0.8580-0.8863	692.47	75	256	1
Q(+.98)NLLKELQ(+.98)DLALQG	20.25	1583.84	14	11.7	528.962	3	10.68	0.8003-0.8286	3517.3	75	6709	1		Deamidation (NQ)	Q1:Deamidation (NQ):14.02;Q8:Deamidation (NQ):5.81
VEKQVALLKAL	20.24	1210.76	11	-9.5	404.593	3	12.75	0.7413-0.7697	0	75	9981	0
AQSTM(+15.99)QKSLKDSKKGKPC	20.22	1980.01	18	4.9	496.015	4	23.02	0.7856-0.8139	308.4	75	20948	1		Oxidation (M)	M5:Oxidation (M):1000.00
RTPRHSDGMFTSELSRLQDSAR	20.21	2546.24	22	19.8	637.583	4	15.64	0.8965-0.9247	3719.7	75	14051	1
FGGFTGARKSARKLANQ	20.06	1807.98	17	-7.7	603.665	3	8.36	0.8874-0.9157	788.93	75	3469	1
QARYKAARN(+.98)Q	20.05	1205.63	10	-5.5	603.82	2	9.42	0.9315-0.9596	1144.8	75	4846	1		Deamidation (NQ)	N9:Deamidation (NQ):0.00
AENGVQS	20.04	703.314	7	9.5	352.669	2	7.07	0.7106-0.7390	3000.8	75	1611	1
TIWVLCLASSLQAAP	20.02	1571.84	15	-1.9	524.955	3	16.69	0.7867-0.8150	17444	75	15766	1
YQKRYGGF	19.95	1017.5	8	-12.8	509.754	2	14.63	0.8173-0.8456	1146	75	12728	1	P22005
KAPSGRMSVLKN	19.89	1286.71	12	10.6	429.918	3	14.51	0.7299-0.7583	0	75	12601	0	P09240
VSLKADSDILQ(+.98)	19.86	1188.62	11	-0.8	397.216	3	7.02	0.7538-0.7822	14750	75	1561	1		Deamidation (NQ)	Q11:Deamidation (NQ):1000.00
FINWLIQ(+.98)TK	19.86	1162.64	9	-2.5	582.328	2	5.85	0.9055-0.9337	406.02	75	284	1		Deamidation (NQ)	Q7:Deamidation (NQ):5.55
VSPN(+.98)SKPAPN	19.85	1010.5	10	12.2	506.267	2	14.88	0.8445-0.8727	314.45	75	13153	1		Deamidation (NQ)	N4:Deamidation (NQ):13.13
KQQ(+.98)QQQQQQ	19.82	1171.56	9	-11.7	391.524	3	8.67	0.7129-0.7413	6769.4	75	3752	1		Deamidation (NQ)	Q3:Deamidation (NQ):11.06
GFMKRYGGFM(+15.99)KKM(+15.99)DEL	19.81	1968.93	16	-3.2	493.239	4	14.08	0.8501-0.8784	5602.1	75	11856	1	P22005	Oxidation (M)	M10:Oxidation (M):26.08;M13:Oxidation (M):21.51
PGVGSPASALRDAYALYYP	19.7	1966.98	19	-8.2	492.75	4	25.14	0.7856-0.8139	0	75	23030	0
NPLLSLPVTDTGER	19.42	1510.8	14	-0.3	504.609	3	22.02	0.7742-0.8026	0	75	19950	0
TLALSLLVCLG	19.39	1101.65	11	2.6	551.834	2	23.55	0.8818-0.9100	418.98	75	21421	1	P57774
KASEM(+15.99)QHLKRMPRVRSLVQVRDAEPGADAEPG	19.34	3573.83	32	11.1	894.477	4	23.09	0.9968-1.0249	0	75	21044	0		Oxidation (M)	M5:Oxidation (M):0.00
LEPEDLPQ(+.98)AAE	19.2	1211.56	11	-4.2	606.785	2	10.05	0.9168-0.9450	1582.7	75	6045	1	P60041	Deamidation (NQ)	Q8:Deamidation (NQ):1000.00
APQPQGRGNRALAM(+15.99)VHLPQGG	19.16	2170.12	21	2.2	543.54	4	13.21	0.8603-0.8886	1498.5	75	10638	1		Oxidation (M)	M14:Oxidation (M):1000.00
NLGGSAVDDPAP	19.12	1111.51	12	-13.6	556.759	2	18.19	0.8807-0.9089	2041.9	75	16335	1
ALQ(+.98)GAKERAQ(+.98)QP	19.09	1297.66	12	-16.2	649.831	2	11.93	0.9833-1.0114	815.63	75	8791	1		Deamidation (NQ)	Q3:Deamidation (NQ):12.77;Q10:Deamidation (NQ):24.44
SEQDTENIPEN	19.03	1274.53	11	18.6	638.285	2	6.1	0.8897-0.9179	239.14	75	498	1
IQ(+.98)DGPRPINPLIC	19.01	1435.75	13	-10.4	479.587	3	18.41	0.7481-0.7765	30219	75	16495	2		Deamidation (NQ)	Q2:Deamidation (NQ):50.34
PQLEDEAKELQK	19	1426.73	12	-8	476.582	3	10.34	0.7424-0.7708	10328	75	6290	1	P22005
VTAQ(+.98)KRSCN(+.98)TATCVTHRLAGLLSRSGG	18.97	2788.41	27	-0.2	698.112	4	16.49	0.9315-0.9596	697.01	75	14973	1		Deamidation (NQ)	Q4:Deamidation (NQ):1000.00;N9:Deamidation (NQ):1000.00
DALEPEDLP	18.97	997.46	9	0.4	499.74	2	6.07	0.7856-0.8139	5747.7	75	430	1	P60041
GFMTSEK	18.91	798.358	7	-3.4	799.366	1	8.6	1.0474-1.0754	0	75	3794	0
WLLLGLTVTSAAGLVPCPQ	18.89	1938.06	19	8.3	485.529	4	13.92	0.8014-0.8298	17497	75	11704	1
TKFTLSLDVPTN(+.98)IMNIL	18.88	1920.03	17	-12.7	481.01	4	7.33	0.8196-0.8479	2583.2	75	1952	1		Deamidation (NQ)	N12:Deamidation (NQ):28.36
LSLDVPTNIMN(+.98)ILF	18.84	1589.84	14	8.3	398.472	4	7.33	0.7390-0.7674	31668	75	1862	1		Deamidation (NQ)	N11:Deamidation (NQ):0.00
TGLLQLLGDLSRGQETLAKQTPQLEA	18.79	2779.51	26	-1.1	695.886	4	24.46	0.9360-0.9641	0	75	22363	0
EAKELQKRYGG	18.76	1277.67	11	-4.6	426.898	3	20.04	0.7208-0.7492	2059.5	75	18018	1	P22005
ELERMALLQ(+.98)TLRQ	18.75	1600.86	13	-12.6	534.623	3	9.02	0.8716-0.8999	4780.9	75	4252	1		Deamidation (NQ)	Q9:Deamidation (NQ):49.79
VLDQLSAR	18.67	900.503	8	-19.5	451.252	2	9.01	0.7992-0.8275	392.44	75	4358	1
KRMPRVRSLVQV	18.65	1467.88	12	-15.9	490.296	3	14.29	0.7901-0.8184	1520.3	75	12228	1
RLEGSDRLAFLKPILEKTSM(+15.99)KR	18.56	2603.46	22	-16	521.693	5	12.24	0.8467-0.8750	16920	75	9175	1		Oxidation (M)	M20:Oxidation (M):1000.00
EKHLLLAALM(+15.99)QD	18.51	1396.74	12	-7.9	466.585	3	15.81	0.7492-0.7776	827.23	75	14297	1		Oxidation (M)	M10:Oxidation (M):1000.00
YQSQ(+.98)AQHKGK	18.47	1174.57	10	13.4	392.538	3	9.18	0.7242-0.7526	1014.3	75	4502	1		Deamidation (NQ)	Q4:Deamidation (NQ):5.03
ISMASWQLLLLLCVATYG	18.46	1981.04	18	-3.1	496.268	4	17.28	0.7890-0.8173	0	75	15658	0
KERSVSFQEL	18.44	1221.64	10	-2.8	611.826	2	6.1	0.9168-0.9450	5362.7	75	443	1
SDLLKELLGTGDNRAKDSHQ(+.98)Q(+.98)ESTNN	18.44	2871.35	26	15.8	575.288	5	7.17	0.8886-0.9168	3994.3	75	1669	1	P22005	Deamidation (NQ)	Q20:Deamidation (NQ):6.08;Q21:Deamidation (NQ):5.59
VMICQHQEIQ	18.31	1227.57	10	-13.8	614.788	2	8.05	0.9281-0.9563	1250	75	2997	1
SPETLISDLLMKESTEN	18.31	1905.92	17	-2.5	636.316	3	19.58	0.8513-0.8795	1164	75	17553	1	P57774
FNLKTCILQCE	18.22	1310.64	11	-18.2	656.316	2	6.22	0.9348-0.9630	2110.8	75	624	1
GSVAVFPAENGVQNT	18.19	1488.72	15	-1.9	373.188	4	5.78	0.7311-0.7595	1931.9	75	210	1
LLATVQAEC	18.1	946.479	9	-2.8	474.248	2	12.37	0.8230-0.8513	5094.7	75	9288	1	P22005
LKELLGTGDNR	18.06	1214.66	11	17.9	608.352	2	5.92	0.9258-0.9540	0	75	359	0	P22005
RLM(+15.99)SRTDKAH	18.04	1229.63	10	5.9	410.888	3	6.01	0.7470-0.7753	700.29	75	414	1		Oxidation (M)	M3:Oxidation (M):1000.00
AQSTM(+15.99)QK	18.04	808.375	7	1.7	405.197	2	6.81	0.7401-0.7685	1603.1	75	1251	1		Oxidation (M)	M5:Oxidation (M):1000.00
DVPTNIMNILFNIDKAK	18.02	1945.03	17	9	487.272	4	10.44	0.8331-0.8614	462.02	75	6438	1
EQPLTENPR	18.02	1082.54	9	2.2	361.855	3	6.97	0.6742-0.7026	20596	75	1428	1
RNRNNIAKRHD	17.95	1392.74	11	-13.4	465.251	3	15.29	0.7401-0.7685	4248.6	75	13556	1
GQTAPYGLG	17.95	862.418	9	15.6	432.225	2	13.59	0.7924-0.8207	473.89	75	11315	1
NVGSN(+.98)TYGKRNAAGDPN(+.98)RESLD	17.84	2336.06	22	7.9	779.704	3	25.88	0.9348-0.9630	9598.4	75	23642	1		Deamidation (NQ)	N5:Deamidation (NQ):0.00;N17:Deamidation (NQ):5.30
ARQKRGIVDQC	17.82	1272.67	11	-13.9	425.227	3	6.91	0.7060-0.7345	426.09	75	1399	1
EELERMALLQTLRQ(+.98)TMG	17.81	2019.01	17	-14.1	674.005	3	22.94	0.8852-0.9134	940.63	75	20821	1		Deamidation (NQ)	Q14:Deamidation (NQ):4.08
HIRVKRYRQSM	17.77	1472.81	11	11.4	491.953	3	14.55	0.7810-0.8094	8172.3	75	12609	1
Q(+.98)EQTHTAPAPW	17.75	1265.57	11	3	633.796	2	5.84	0.9134-0.9416	0	75	306	0		Deamidation (NQ)	Q1:Deamidation (NQ):0.00
APSDPRLRQ(+.98)	17.75	1039.54	9	-6.1	520.777	2	7.41	0.8569-0.8852	37288	75	1913	1	P60041	Deamidation (NQ)	Q9:Deamidation (NQ):1000.00
VLGTCQV	17.68	718.368	7	0.5	719.379	1	12.38	1.0440-1.0720	0	75	9429	0
NTTGPLQASNQ(+.98)	17.67	1130.52	11	-1.3	566.269	2	9.93	0.8829-0.9111	945.2	75	5589	1		Deamidation (NQ)	Q11:Deamidation (NQ):8.26
SREWEDKRWSRMDQ	17.62	1907.87	14	-2	636.965	3	8.18	0.8399-0.8682	1725.3	75	3168	1
RGAFVETDDAERK	17.61	1492.73	13	-8.4	498.581	3	13.29	0.7333-0.7617	2025.4	75	10690	1
RLELQRSANSN	17.47	1286.67	11	11.3	644.352	2	21.42	0.9484-0.9765	867.35	75	19249	1	P60041
FLQKSLAAATGKQ(+.98)ELA	17.46	1675.91	16	10.4	559.654	3	7.23	0.8953-0.9236	28356	75	1802	1	P60041	Deamidation (NQ)	Q13:Deamidation (NQ):14.66
LAKKYGGFM(+15.99)KRY	17.44	1476.79	12	-17.6	493.264	3	6.16	0.7401-0.7685	6001.9	75	513	1	P22005	Oxidation (M)	M9:Oxidation (M):1000.00
LWEPKPTQ(+.98)AFVKQ	17.42	1571.83	13	-7.2	524.951	3	16.15	0.7946-0.8230	0	75	14722	0		Deamidation (NQ)	Q8:Deamidation (NQ):9.30
YSVGRASGLL	17.28	1021.56	10	9.1	341.53	3	11.03	0.6912-0.7197	0	75	7349	0
VTFQGAP	17.28	718.365	7	9.8	719.382	1	12.34	1.0821-1.1101	0	75	9357	0
CGQ(+.98)TGLLQ(+.98)	17.24	820.364	8	-11.7	411.186	2	8.13	0.7833-0.8116	1523	75	3137	1		Deamidation (NQ)	Q3:Deamidation (NQ):1000.00;Q8:Deamidation (NQ):1000.00
LALHEGKGQAAATLEQPAS	17.21	1890.98	19	1.4	473.755	4	12.33	0.7708-0.7992	549.58	75	9298	1
QEKLTRNPGLQRPFHAGG	17.14	2005.06	18	-3.8	669.361	3	20.25	0.8490-0.8773	116.5	75	18204	1
LSSSFGN(+.98)GK	17.08	896.424	9	10.8	449.226	2	11.58	0.7969-0.8252	830.98	75	8212	1		Deamidation (NQ)	N7:Deamidation (NQ):1000.00
SSAALPAPPRTPRHS	16.86	1543.82	15	14.7	386.97	4	16.5	0.7208-0.7492	0	75	15044	0
PKSCALLEAAQ(+.98)EE	16.84	1388.65	13	-17.5	463.884	3	7.57	0.7549-0.7833	5036.2	75	2316	1		Deamidation (NQ)	Q11:Deamidation (NQ):1000.00
VM(+15.99)AVLAAGALAQ(+.98)	16.83	1130.6	12	16.7	566.319	2	18.54	0.8807-0.9089	1509.5	75	16653	1	P09240	Oxidation (M); Deamidation (NQ)	M2:Oxidation (M):1000.00;Q12:Deamidation (NQ):1000.00
PQ(+.98)GLFPQGGKG	16.78	1085.55	11	13.7	362.864	3	10.84	0.7197-0.7481	2399.3	75	6961	1		Deamidation (NQ)	Q2:Deamidation (NQ):10.19
LQDLALQGAKERAQQP	16.74	1764.95	16	-6.6	589.322	3	18.91	0.8162-0.8445	3316	75	16888	1
LLFLYLSPLGGHS	16.73	1415.78	13	-8.5	472.932	3	7.74	0.7106-0.7390	1575	75	2732	1
LLAKKYGGFM(+15.99)KRY	16.68	1589.88	13	-11.2	530.962	3	7.32	0.7912-0.8196	14229	75	1926	1	P22005	Oxidation (M)	M10:Oxidation (M):1000.00
QLRPESSQWSPAA	16.67	1455.71	13	17.7	728.878	2	8.84	1.0294-1.0575	495.58	75	4019	1
QDYMQM(+15.99)KAREL	16.64	1427.65	11	4.4	714.84	2	14.72	1.0159-1.0440	8138.8	75	12767	1		Oxidation (M)	M6:Oxidation (M):11.10
RVLRSQGSTLRVQ(+.98)Q(+.98)R	16.63	1785	15	0.9	596.009	3	23.51	0.8354-0.8637	8669.4	75	21363	1		Deamidation (NQ)	Q13:Deamidation (NQ):6.08;Q14:Deamidation (NQ):5.59
QLSPADPELVSAALYQPKASE	16.62	2213.12	21	-5.2	738.714	3	9.74	0.9720-1.0002	12956	75	5260	1
RGSVPRAPRAPQ(+.98)PL	16.61	1501.85	14	-7.9	501.621	3	16.81	0.8026-0.8309	1868	75	15278	1		Deamidation (NQ)	Q12:Deamidation (NQ):1000.00
QAAGGN(+.98)Q(+.98)KKGDKTPGSGGAN(+.98)	16.57	1844.85	20	-5.3	615.957	3	5.96	0.8320-0.8603	558.89	75	387	1		Deamidation (NQ)	N6:Deamidation (NQ):3.97;Q7:Deamidation (NQ):3.38;N20:Deamidation (NQ):13.93
TGSKQNLVTHG	16.54	1140.59	11	3.1	381.206	3	7.74	0.6730-0.7015	122.86	75	2616	1
DEDMSSK	16.52	810.307	7	-14.2	811.306	1	7.8	1.0956-1.1236	0	75	2733	0	P22005
RFGIPMDRIGRN(+.98)RLSSSR	16.51	2118.12	18	13.4	707.061	3	7.46	0.9292-0.9574	1507.6	75	2160	1		Deamidation (NQ)	N12:Deamidation (NQ):1000.00
PQ(+.98)PQGRGNRALAM(+15.99)VHLPQ(+.98)G	16.46	2044.03	19	-19.5	682.339	3	8.08	0.8637-0.8920	878.28	75	3123	1		Deamidation (NQ); Oxidation (M)	Q2:Deamidation (NQ):9.40;M13:Oxidation (M):1000.00;Q18:Deamidation (NQ):43.70
FNKLGSASHHRRQLG	16.43	1706.91	15	12.3	569.986	3	12.9	0.8128-0.8411	1148	75	10191	1
NPRSFPASQ(+.98)TEAHEDPDEMN(+.98)EDKRHSQ(+.98)	16.4	3154.32	27	17.6	631.884	5	25.28	0.8750-0.9032	0	75	23157	0		Deamidation (NQ)	Q9:Deamidation (NQ):3.68;N20:Deamidation (NQ):2.71;Q27:Deamidation (NQ):5.54
EAMVGTPQ(+.98)	16.4	832.364	8	19.1	417.199	2	9.57	0.7924-0.8207	4956.7	75	4983	1		Deamidation (NQ)	Q8:Deamidation (NQ):1000.00
QAGKELRAQ(+.98)S	16.39	1087.56	10	-11.9	544.784	2	17.43	0.9405-0.9686	0	75	15763	0		Deamidation (NQ)	Q9:Deamidation (NQ):11.64
FVQ(+.98)WLMN	16.35	937.437	7	-8.1	469.724	2	11.39	0.8150-0.8433	506.96	75	7980	1		Deamidation (NQ)	Q3:Deamidation (NQ):4.08
RGSRPSHDQAAANFFRVLLQ	16.34	2269.18	20	17.3	568.315	4	14.61	0.8682-0.8965	937.91	75	12711	1
LQPEQPQQPQ(+.98)PVLI	16.34	1614.86	14	-4.5	539.294	3	15.67	0.7731-0.8014	4458.3	75	14065	1		Deamidation (NQ)	Q10:Deamidation (NQ):0.00
LECEGQL	16.34	790.353	7	10.8	396.19	2	8.1	0.7379-0.7663	15763	75	3063	1	P22005
VLSMQSSQ(+.98)RRR	16.33	1347.7	11	17.7	337.941	4	5.73	0.6912-0.7197	0	75	220	0		Deamidation (NQ)	Q8:Deamidation (NQ):28.36
EDTATN(+.98)TQSPTSLPS	16.3	1548.68	15	-14.8	775.339	2	7.64	1.0238-1.0518	0	75	2468	0		Deamidation (NQ)	N6:Deamidation (NQ):0.00
QKSLAAATGKQ(+.98)	16.3	1102.6	11	-16	552.3	2	13.72	0.8818-0.9100	1058.8	75	11469	1	P60041	Deamidation (NQ)	Q11:Deamidation (NQ):5.81
FFLHHLIAEIHTAEIRATSEVSPNSKPA	16.27	3114.62	28	0.3	779.667	4	24.11	0.8433-0.8716	352.38	75	21983	1
LEM(+15.99)ARAEQLAQQAHSNRK	16.25	2096.05	18	9	699.701	3	19.47	0.9337-0.9619	2518.7	75	17376	1		Oxidation (M)	M3:Oxidation (M):1000.00
LLAALVQDYM(+15.99)Q(+.98)M(+15.99)KARELEQ	16.23	2282.13	19	-11.4	571.535	4	11.53	0.8592-0.8874	5426.2	75	8224	1		Oxidation (M); Deamidation (NQ)	M10:Oxidation (M):1000.00;Q11:Deamidation (NQ):19.61;M12:Oxidation (M):1000.00
RDLRGALESLIEEEARQ	16.19	1984.03	17	2.7	497.019	4	12.13	0.8558-0.8840	0	75	9080	0
SSSGTTTGPSASWSN(+.98)SKAS	16.12	1799.78	19	-7.9	600.932	3	20.2	0.7958-0.8241	545.59	75	18138	1		Deamidation (NQ)	N15:Deamidation (NQ):1000.00
TRQ(+.98)RYGKR	16.06	1064.58	8	11.1	533.307	2	15.93	0.7912-0.8196	0	75	14500	0	P57774	Deamidation (NQ)	Q3:Deamidation (NQ):1000.00
MAPRERKAGCKNF	16.05	1506.75	13	8.7	503.265	3	15.68	0.7572-0.7856	5338.8	75	14046	1	P60041
LSLETPVFPGNG	16.01	1229.63	12	11.3	308.419	4	6	0.6650-0.6935	0	75	432	0
VRPGDIN	15.94	769.408	7	0.8	385.713	2	7.6	0.7276-0.7560	444.53	75	2411	1	P22005
IGSVSRLGCNAL	15.93	1188.63	12	-4.7	397.216	3	7.02	0.7685-0.7969	14750	75	1505	1
APQPLN(+.98)FLQPEQPQ(+.98)QPQ(+.98)PVL	15.87	2271.14	20	4.5	758.061	3	25.8	0.9360-0.9641	1005.2	75	23598	1		Deamidation (NQ)	N6:Deamidation (NQ):0.00;Q14:Deamidation (NQ):0.00;Q17:Deamidation (NQ):0.00
EEN(+.98)TGGLPGV	15.79	972.44	10	2.7	973.454	1	15.17	1.2107-1.2386	0	75	13521	0		Deamidation (NQ)	N3:Deamidation (NQ):1000.00
DLDM(+15.99)RKCLPCGPGGKGRCFGP	15.74	2222.02	21	18.1	556.525	4	24.15	0.8037-0.8320	0	75	22021	0		Oxidation (M)	M4:Oxidation (M):1000.00
NSNTVLSRLLAR	15.73	1342.77	12	-5.4	448.596	3	6.19	0.7617-0.7901	970.8	75	561	1
AKLKAELYR	15.73	1090.65	9	-5.6	273.669	4	6.27	0.6468-0.6753	0	75	705	0
EDGEEAMV	15.64	878.333	8	6.8	879.35	1	19.97	1.2063-1.2342	0	75	17959	0
MRPSVRSLALCVKDVTPN	15.63	1985.06	18	6.1	497.276	4	6.6	0.7651-0.7935	326.58	75	1105	1
KQQ(+.98)QPPKQQQQQ	15.62	1493.76	12	1.1	498.929	3	10.7	0.8150-0.8433	959.77	75	6843	1		Deamidation (NQ)	Q3:Deamidation (NQ):8.69
RYIQQ(+.98)VRKAPSG	15.61	1402.77	12	2.8	468.6	3	7.81	0.7606-0.7890	1392.6	75	2691	1	P09240	Deamidation (NQ)	Q5:Deamidation (NQ):0.00
KQNLVTHGL	15.59	1008.57	9	11.3	505.301	2	16.36	0.8897-0.9179	0	75	14916	0
GDNRAKDS	15.58	861.394	8	12.1	431.711	2	8.24	0.7708-0.7992	319.65	75	3309	1	P22005
LSREWEDKRWSRMDQ(+.98)LA	15.58	2206.06	17	5.9	736.368	3	12.59	0.9461-0.9743	13615	75	9631	1		Deamidation (NQ)	Q15:Deamidation (NQ):1000.00
IRQQDFVNW	15.56	1204.6	9	9.8	402.546	3	6.77	0.7208-0.7492	3866.4	75	1362	1
AATLEQ(+.98)PASAP	15.55	1055.51	11	13.9	528.774	2	7.07	0.8671-0.8953	9472	75	1679	1		Deamidation (NQ)	Q6:Deamidation (NQ):1000.00
IN(+.98)PLICSLECQD	15.53	1347.61	12	-5	674.809	2	7.66	0.9517-0.9799	1591.2	75	2434	1		Deamidation (NQ)	N2:Deamidation (NQ):19.36
PESSQWSPAAAA	15.53	1200.54	12	16.7	601.29	2	7.24	0.9134-0.9416	948.98	75	1847	1
Q(+.98)VSRPEFPWDNIDMYK	15.52	2024.93	16	16.5	507.25	4	12.47	0.8399-0.8682	2655.2	75	9869	1	P22005	Deamidation (NQ)	Q1:Deamidation (NQ):0.00
FRKKWN(+.98)KWALSRGKRELQA	15.46	2402.34	19	-3.5	481.476	5	15.15	0.8094-0.8377	0	75	13506	0		Deamidation (NQ)	N6:Deamidation (NQ):16.22
GKGQAAATLEQPASAPK	15.44	1623.86	17	15	542.304	3	11.91	0.7617-0.7901	0	75	8817	0
EKSEEMAQ(+.98)RQLLKDQ	15.43	1832.89	15	-0.1	611.974	3	23.19	0.7901-0.8184	2171.8	75	20998	1		Deamidation (NQ)	Q8:Deamidation (NQ):14.04
EGERPLGLEQV	15.43	1225.63	11	4.5	613.828	2	10.47	0.9292-0.9574	0	75	6496	0
AMAPRERKAGCKNF	15.42	1577.79	14	3.6	526.942	3	17.76	0.7640-0.7924	3107.9	75	15929	1	P60041
KNVIKM(+15.99)SPAPANKVPHSAA	15.27	1975.07	19	-1.4	659.365	3	19	0.8603-0.8886	1019.2	75	17086	1		Oxidation (M)	M6:Oxidation (M):1000.00
SHKRHKTDSFVGL	15.27	1510.8	13	0.2	504.61	3	13.25	0.8003-0.8286	21181	75	10769	1
EAKELQKRYGGFM(+15.99)RRVGR	15.26	2196.17	18	19.6	733.081	3	19.19	0.9810-1.0092	0	75	17206	0	P22005	Oxidation (M)	M13:Oxidation (M):1000.00
KAARNQAATN(+.98)AQ(+.98)ILAH	15.25	1678.88	16	14.4	560.643	3	6.31	0.8513-0.8795	4025.3	75	679	1		Deamidation (NQ)	N10:Deamidation (NQ):10.53;Q12:Deamidation (NQ):26.08
FLVSTQ(+.98)LFA	15.25	1025.54	9	-0.9	342.856	3	8.33	0.6696-0.6981	384.06	75	3399	1		Deamidation (NQ)	Q6:Deamidation (NQ):1000.00
CVVMAVLAAGALAQP	15.25	1412.75	15	2.9	354.198	4	8.71	0.7311-0.7595	8676.3	75	3861	1	P09240
QFNKLGSASHHRRQ	15.2	1664.86	14	-18.1	555.953	3	14.39	0.7833-0.8116	3378.2	75	12340	1
KLYPDKPKSD	15.19	1189.63	10	-3.3	397.552	3	14.26	0.7492-0.7776	462.45	75	12241	1
GAPSDPRLRQ(+.98)FLQKS	15.18	1699.9	15	5.5	567.646	3	16.25	0.7878-0.8162	1052.1	75	14865	1	P60041	Deamidation (NQ)	Q10:Deamidation (NQ):9.42
GTGDNRAKDSHQQESTNNDEDMSSKRYGGFM(+15.99)RSLKRSPQLEDEAKELQ(+.98)	15.18	5486.51	48	-19.9	1098.29	5	18.86	1.0193-1.0474	0	75	16925	0	P22005	Oxidation (M); Deamidation (NQ)	M31:Oxidation (M):0.00;Q48:Deamidation (NQ):0.00
DYSRLLGQISAKKYLES	15.16	1970.05	17	-4.9	657.689	3	16.48	0.8467-0.8750	788.72	75	14985	1
KKYGGFM	15.14	829.416	7	3.1	415.718	2	12.49	0.7390-0.7674	598.3	75	9565	1	P22005
LQ(+.98)M(+15.99)PQRSL	15.13	988.501	8	11.7	495.266	2	13.49	0.8252-0.8535	5037.9	75	10938	1		Deamidation (NQ); Oxidation (M)	Q2:Deamidation (NQ):20.75;M3:Oxidation (M):1000.00
RKAIPAYSR	15.12	1060.61	9	-4.7	354.545	3	8.17	0.6764-0.7049	347.89	75	3219	1
SPADPELVSAALYQPKASE	15.11	1971.98	19	-10.2	493.999	4	8.88	0.7753-0.8037	581.64	75	4153	1
YLNSILN(+.98)GKRSSEGDSA	15.09	1810.87	17	8.6	604.638	3	14.04	0.8320-0.8603	7517.6	75	11789	1		Deamidation (NQ)	N7:Deamidation (NQ):8.26
VIKMSPAPANKVPHSAA	15.08	1716.93	17	3	573.323	3	23.53	0.8139-0.8422	3314.7	75	21384	1
AAANFFRVLLQ(+.98)QLQMPQ(+.98)	15.08	1976.02	17	-12.9	495.008	4	12.27	0.7470-0.7753	861.52	75	9212	1		Deamidation (NQ)	Q11:Deamidation (NQ):0.00;Q17:Deamidation (NQ):14.62
KGQ(+.98)AAATLEQ(+.98)PASAPKGR	15.07	1781.93	18	2.6	446.492	4	5.99	0.7333-0.7617	330.9	75	423	1		Deamidation (NQ)	Q3:Deamidation (NQ):1000.00;Q10:Deamidation (NQ):1000.00
QTPGSLFRVLLQAMDTPR	15.06	2029.08	18	14.6	677.379	3	15.67	0.9326-0.9608	1158.9	75	14153	1
RGNRALAMVHLPQGGGSRH	15.04	2013.06	19	-18.3	403.613	5	5.57	0.7436-0.7719	0	75	125	0
LQSCQ(+.98)RQ(+.98)	15.04	863.381	7	13.1	864.403	1	10.74	1.1180-1.1460	0	75	6928	0		Deamidation (NQ)	Q5:Deamidation (NQ):22.45;Q7:Deamidation (NQ):30.64
GTKFTLS	15.01	752.407	7	14	377.217	2	6.63	0.6947-0.7231	0	75	1118	0
GGFLKRF	15.01	823.47	7	1.9	275.499	3	6.74	0.6285-0.6571	0	75	1235	0	P22005
